# Supplementary material for: Integration Analysis of Transcriptome Sequencing and Whole-Genome Resequencing Reveal Wool Quality-Associated Key Genes in Zhexi Angora Rabbits
Source: Vet Sci. 2024 Dec 13;11(12):651. doi: 10.3390/vetsci11120651 (PMC11680169; doi:10.3390/vetsci11120651)
Supplement: Supplementary file 1 [file vetsci-11-00651-s001.zip › Table S1.xlsx]

## Sheet: Sheet1
Table S1. Primers used for RT-qPCR
Primer	Sequence (5’→3’)
CARD6	F：TCCCCGGCAAATCTCTGATG
	R：CTTGGCTTGAGGACTGAGCA
CNKSR2	F：GCAAACATCAAACCAAGTGA
	R：GGGGCTTCCATCTCATATTT
GREM1	F：CAGTGCAACTCCTTCTACAT
	R：AATGGATATGCAACGACACT
KCNAB1	F：TGCAGACGGCATCTAATGGTC
	R：GGGAAACTCCGTGAACACAC
PRKG1	F：GGAGTTGGACCAGAAAGACG
	R：TAAGATCCTTGGACTGTGGGC
STXBP6	F：AGCAGCTTCGCCAGGTTAAT
	R：GCTATCGGCAGCTGAATGGA
TLR2	F：GAGATTGATGGGTCAAACCT
	R：TCATCGGTGATTTTCACACT
DKK4	F：ACTCGATCGATGAAAACCAA
	R：GGCTTACAGATCTTCGTCC
LOC100358241	F：GAGAAACGGGAGCACGAGAA
	R：CATCAGCGGGGTCTTTGGAT
SOCS3	F：GAGAAGATCCCCCTGGTGTTG
	R：GTCGTACTGGTCCAGGAACTC
TRIB3	F：GTCTTCACCGATGCCCAGAG
	R：CGAGTCCTGGAAGGGGTAGT
GAPDH	F：CACCAGGGCTGCTTTTAACTCT
	R：CTTCCCGTTCTCAGCCTTGACC
