# Supplementary material for: Integration Analysis of Transcriptome Sequencing and Whole-Genome Resequencing Reveal Wool Quality-Associated Key Genes in Zhexi Angora Rabbits
Source: Vet Sci. 2024 Dec 13;11(12):651. doi: 10.3390/vetsci11120651 (PMC11680169; doi:10.3390/vetsci11120651)
Supplement: Supplementary file 1 [file vetsci-11-00651-s001.zip › Table S2.xlsx]

## Sheet: Table S2. AllSample_GC_Q.stat
Table S2. The information of quality evaluation and filtration of raw data through RNA-seq
Sample name	Reads	Bases	GC(%)	N(%)	Q20(%)	Q30(%)
C1	24868214	7442017627	50.72	0.01	97.59	93.74
C2	23309670	6978231832	50.53	0.01	97.64	93.97
C3	20308369	6077650672	52.02	0.01	97.81	94.23
C4	24416939	7310154834	50.27	0.01	97.53	93.74
C5	20730898	6204628844	50.28	0.01	97.9	94.45
C6	19989238	5984310995	48.99	0.01	98.06	94.98
F1	20066010	6003819854	49.15	0.01	97.96	94.81
F2	20490998	6132552143	49.94	0.01	97.97	94.77
F3	20919764	6259951582	50.08	0.01	97.86	94.55
F4	19500521	5834940136	49.55	0.01	97.85	94.58
F5	20220053	6052458336	51.58	0.01	97.9	94.58
F6	22981616	6877725917	50.22	0.01	97.69	94.14
