# Supplementary material for: Integration Analysis of Transcriptome Sequencing and Whole-Genome Resequencing Reveal Wool Quality-Associated Key Genes in Zhexi Angora Rabbits
Source: Vet Sci. 2024 Dec 13;11(12):651. doi: 10.3390/vetsci11120651 (PMC11680169; doi:10.3390/vetsci11120651)
Supplement: Supplementary file 1 [file vetsci-11-00651-s001.zip › Table S3.xlsx]

## Sheet: Table S3. F_vs_C.DEG.final
Table S3. The information of DEGs between the fine- and coarse-wool groups in Zhexi Angora rabbits
Gene name	F1_FPKM	F2_FPKM	F3_FPKM	F4_FPKM	F5_FPKM	F6_FPKM	C1_FPKM	C2_FPKM	C3_FPKM	C4_FPKM	C5_FPKM	C6_FPKM	P-value	log2Fold change
MTHFD2	9.96578	12.639	14.1034	19.1269	16.8279	18.3743	32.8952	62.4134	33.4686	17.5322	34.4095	30.6514	1.91268e-07	-1.19957
LOC103351562	23.9653	9.56017	19.6216	0.844387	12.8876	14.3458	2.24935	5.4876	3.71565	1.14157	3.67405	0.40209	3.26316e-05	2.30812
NewGene_11757	2.65592	1.38252	1.75687	0.802277	1.56382	2.58184	0.313864	0.894775	0.205059	0.167302	0.442358	0.831416	4.25569e-05	1.89172
KCNAB1	2.33198	3.04306	1.68941	2.51656	2.8996	4.41031	1.59709	1.21744	1.06321	1.71875	0.970902	1.74925	0.000116706	1.0415
EIF2B1	21.3683	18.5709	15.8681	16.2929	20.0353	17.6522	36.7023	34.9483	23.1195	16.4927	40.4254	30.6725	0.000131961	-0.713893
TRIB3	1.04419	0.867418	0.876106	1.99313	1.25719	1.44254	2.25191	7.66082	2.73754	1.67722	2.03834	3.55461	0.000198302	-1.39604
LOC108175391	16.2139	4.77141	9.59809	1.34017	7.41045	8.9414	1.75784	3.60633	4.32785	0.876536	2.54195	0.519641	0.000202519	1.84461
LOC100345604	9.31842	2.89274	4.15472	4.94607	3.072	2.01978	10.5831	18.0028	13.8683	3.63282	6.41326	21.6587	0.000244236	-1.47632
NewGene_2453	54.1835	40.2429	63.8028	40.0272	33.6955	66.8014	15.3168	13.6425	15.7962	49.4261	29.3361	7.89184	0.000250114	1.18339
NewGene_5515	30.4303	9.9339	16.8549	5.36741	10.9343	32.8649	10.2014	6.69332	1.5455	6.52604	6.6309	4.12005	0.000253281	1.60709
LOC108177671	15.1804	9.1769	22.0623	5.67186	20.4579	35.0535	10.2485	6.45054	5.19193	5.9612	9.30119	11.698	0.00029326	1.15551
LOC103351564	12.7647	4.54753	6.10345	0.371639	4.28876	7.13162	0.728556	3.14044	2.25063	0.267579	0.929914	0.627077	0.000311995	2.15029
NewGene_5653	1.25321	1.25439	0.791943	0.2891	1.57092	0.607067	0.269914	0.428153	0.251485	0.668733	0.145763	0.241646	0.000346599	1.51759
LOC100342401	5.96771	1.32165	2.11035	0.284373	3.70665	2.86869	0.476405	1.75033	0.826599	0.161061	0.246739	0.24212	0.000409886	2.10933
NewGene_6631	0.097542	0.338879	0.329803	0.865375	1.53688	0.579846	2.67337	2.40897	1.00814	2.07317	5.09534	0.630478	0.000512842	-1.55577
NewGene_203	1.23262	0.369377	0.292706	6.21792	4.82493	12.5389	0.546183	0.336813	0.471632	0.470502	0.251643	2.40378	0.000600229	2.50809
LOC100355072	22.0963	13.439	24.7966	21.7571	19.2259	15.2861	17.3769	6.474	12.0257	13.4678	8.04581	12.0921	0.000660568	0.77234
LOC100339091	21.4842	8.23331	3.32687	1.63771	13.3283	18.1532	1.39255	9.07406	0.921981	1.12364	3.03738	1.43601	0.000837593	1.96809
LOC103351561	47.1414	12.4893	31.6675	2.83796	32.7548	22.9712	4.93428	14.0695	14.9397	4.06347	10.2516	2.3457	0.000891555	1.59147
TLR2	0.825832	0.364082	0.671639	0.942336	0.220911	0.5593	0.370587	0.137599	0.20904	0.098556	0.165807	0.388364	0.000955012	1.39933
GRAP	1.33284	0.984104	0.562377	0.639203	0.968729	0.845597	0.569147	0.350253	0.415818	0.276438	0.269658	0.546814	0.0010677	1.13721
AMT	2.53365	3.66287	3.80655	2.18619	3.50697	3.68962	7.90471	3.68743	8.27988	5.33751	7.05277	3.2621	0.00107798	-0.843041
FHL1	21.6066	9.6859	12.7971	10.8855	20.9646	41.5672	12.8828	11.2681	9.71523	12.9085	6.25658	9.6664	0.00108046	0.930074
MSI2	4.93478	10.3219	5.9219	5.04908	7.50247	5.43795	12.4191	10.619	7.045	9.01366	9.87181	8.32892	0.00108143	-1.39543
NewGene_2498	0.846	0.574288	0.742471	0.569891	0.551519	0.616791	0.122258	0.492286	0	0.145875	0.363286	0.203803	0.001168	1.54746
LOC103351563	21.2736	5.07614	10.251	0.536667	11.053	12.1324	2.14135	5.08326	4.78994	1.52517	3.87461	0.772417	0.00133849	1.75525
STXBP6	1.97625	0.984821	1.81639	1.47869	1.54857	2.12901	1.07865	0.760025	0.579891	0.918974	0.835782	0.99223	0.00150023	0.978354
ATP6V1G2	0.433294	0.270883	0.154745	1.62204	1.0433	1.4136	3.11552	2.07231	2.29081	1.81352	2.38763	1.62789	0.00158089	-1.38467
SLC35F1	0.51302	0.291491	0.621855	0.74599	0.249231	0.651544	0.324282	0.155547	0.228893	0.372363	0.13107	0.206976	0.00176858	1.13295
SPARCL1	54.2489	24.9217	19.4155	16.5831	26.306	42.887	23.3675	22.4017	15.5294	16.1431	5.82252	17.3626	0.00219843	0.900408
ADRA2B	0.939599	0.32381	0.405185	0.237432	1.09935	2.45824	0.436635	0.335271	0.194593	0.516871	0.107318	0.283697	0.00221181	1.56005
ITGA8	3.89355	1.88785	1.61445	1.92892	2.327	5.4518	2.11654	1.55791	0.953656	2.2976	0.889748	1.24031	0.00238314	0.951161
HOXA9	9.03052	5.96868	3.70873	0.217886	0.67024	3.01175	1.25739	1.38703	0.948485	1.10258	1.5215	0.760047	0.00243526	1.70073
NewGene_3256	28.0711	9.80522	136.824	112.663	29.1181	79.2661	18.5321	20.5293	1.04486	46.7091	22.2485	7.06999	0.00245654	1.81299
LOC100346274	4.78815	7.6761	5.24936	5.56693	3.46046	3.49715	6.04227	4.19747	5.43386	17.4021	42.8643	5.44621	0.00249378	-1.39318
NewGene_1581	279.588	60.0016	228.663	71.582	48.7218	91.2407	50.7942	73.954	36.7076	69.2745	66.4251	82.7256	0.00259418	1.07925
NewGene_6951	4.3837	5.75994	4.09365	3.33168	3.61282	3.29028	2.4324	1.31598	2.53401	1.16403	2.49472	2.84016	0.00270095	0.966311
NewGene_12226	0.825376	0	0.153404	0.609165	0.081023	0.200286	1.65939	1.92047	0.621023	1.43579	0.184947	1.92449	0.00280576	-1.93186
LOC108176807	0.179654	0.201523	0.231808	0.306522	0.303669	0.175397	0.458351	0.65302	0.2914	0.768625	0.534119	0.266094	0.00282062	-1.04049
AMER2	0.817177	0.182705	0.219234	0.15982	0.35378	0.259483	0.10199	0.201411	0.046539	0.251012	0.118684	0.08878	0.00298453	1.31948
NewGene_7095	0.950668	2.69448	2.74969	3.21762	1.54838	1.21394	0.769361	0.99351	0.55191	0.550844	1.30269	1.28986	0.00302558	1.10646
SPX	0.853278	1.07148	1.21247	0.319404	0.778326	1.34594	0.145458	0.028796	0.609016	0.054995	0.087631	0.745491	0.00332817	1.72754
LOC100339338	2.27296	0.915153	1.11177	0.435468	1.39173	1.32475	0.382988	1.08788	0.275851	0.364442	0.826282	0.314167	0.00349164	1.209
THNSL2	2.06577	0.558581	1.50465	0.61862	0.184577	0.498429	0.437514	0.461729	0.375234	0.407663	0.327077	0.209532	0.00417605	1.30289
KRT77	26.1293	11.9917	21.6578	11.4324	18.8255	24.432	17.4123	9.77565	8.89953	11.7785	13.4321	14.9288	0.00419858	0.614232
NewGene_12687	0.411314	0.428812	0.912768	0.448576	0.81161	0.583701	0.813204	0.432171	1.22736	1.82693	1.77575	1.79652	0.00422325	-1.08779
NewGene_8095	0.248503	0.611247	0.27259	0.380678	1.23639	0.300857	1.09002	1.05389	1.36785	2.06596	0.840353	0.370876	0.00451159	-1.18114
SCN7A	0.457397	0.249898	0.396135	0.352476	0.316714	1.20942	0.302211	0.219973	0.167734	0.341918	0.042325	0.199542	0.0045249	1.25324
NETO2	3.50172	3.14901	3.42715	4.78889	1.7432	3.01506	2.38344	2.63801	2.62609	1.24239	1.99278	1.53525	0.00493749	0.68167
PIANP	0.575577	0.508095	0.689745	0.66924	0.895309	0.41081	0.419012	0.353492	0.201212	0.419628	0.228736	0.286994	0.00550045	0.948225
GFRA3	1.09356	1.43853	1.6969	1.04589	1.13136	1.9745	0.832388	0.830317	0.468364	0.721028	0.378038	1.22799	0.00560587	0.923488
LOC100125981	2.52521	2.78191	1.87451	1.27181	3.18278	1.63867	1.40406	0.944656	1.76657	1.34664	1.00155	1.59597	0.00562564	0.726008
PRKG1	2.3476	1.28294	1.42695	1.45615	1.41121	3.11033	1.14138	1.17901	1.05415	1.30917	1.00287	1.37042	0.00576614	0.672515
ALDH1L2	0.201184	0.323746	0.417751	0.336276	0.573409	0.232193	0.922843	1.03326	0.375286	0.295469	1.2915	0.516956	0.00595413	-1.07342
LOC108178019	19.3529	11.0316	11.5926	11.0129	3.0616	18.7171	10.899	5.17956	20.6135	10.3884	73.3941	105.173	0.00613235	-1.5743
LOC100352933	1.1209	1.08873	1.61216	0.483738	3.07189	0.980007	0.5845	10.7894	1.62457	0.763097	7.87441	4.78269	0.00616585	-1.6414
LOC103352261	5.35513	1.99581	0.960459	2.00036	2.10425	3.63956	2.00175	1.54161	1.19998	0.81552	0.739946	1.70234	0.00690211	1.02465
SERPINB7	10.5459	8.85617	8.3727	8.35512	6.39617	22.5806	7.57903	3.357	4.25275	11.1054	4.88681	7.84898	0.00690592	0.8321
SCN3B	0.643535	0.242826	0.286374	0.176792	0.185021	0.209112	0.194186	0.191688	0.065766	0.18149	0.115691	0.068396	0.00705039	1.10029
FAM78B	0.350541	0.515944	0.435757	0.273418	0.401106	0.347365	0.160275	0.233858	0.112739	0.280873	0.208152	0.280369	0.00719194	0.870283
NFATC2	0.26268	0.282941	0.375978	0.380495	0.632923	0.735256	0.230811	0.116835	0.139016	0.295115	0.275315	0.347892	0.0081444	0.950792
LOR	31.7821	19.0062	15.7182	16.8243	21.0973	46.0701	19.5561	12.9509	8.82246	21.0744	16.3375	18.7107	0.00859543	0.659356
LOC100341381	2.27056	1.32557	4.86297	8.59735	1.3887	1.4476	1.54782	1.14099	0.887469	1.2239	1.16867	2.80185	0.00867289	1.19485
CNKSR2	1.09607	0.747815	0.454619	0.551391	0.581029	0.689763	0.352587	0.472307	0.397144	0.452456	0.178725	0.486083	0.00886686	0.825819
C13H1orf68	12.3821	9.61609	9.02931	3.25881	9.20542	21.8059	7.96533	3.51766	2.97371	8.45446	5.96694	6.44592	0.00931931	0.919567
LOC100343144	44.0032	2.44424	2.93871	2.41474	9.42482	8.57997	6.32548	3.39378	0.933304	2.26561	0.748254	7.76212	0.00948683	1.69252
CNR1	0.689319	0.209275	0.30071	0.461965	0.244088	1.11897	0.29298	0.20612	0.055771	0.343656	0.192713	0.293934	0.00999275	1.15969
LOC100350376	0.764	0.477375	0.446238	0.309063	0.552123	0.461042	0.265346	1.25343	1.07157	0.785431	1.14007	1.4788	0.0101457	-0.96677
GREM1	0.826101	0.548709	0.819468	0.185219	0.893417	1.48792	0.442094	0.323195	0.271511	0.591436	0.392549	0.361824	0.0107239	1.02311
THRSP	0.295943	2.37467	0.97652	0.219655	2.14372	1.25273	0.387714	0.513664	0.658897	0.467872	0.161101	0.622024	0.0107961	1.27375
LOC100355882	5.15029	1.91995	0.167887	5.80743	4.612	4.90966	8.18214	10.0555	32.0916	1.32865	22.0735	1.2114	0.0114319	-1.68592
HOXA10	1.89309	1.7456	1.11524	0.359845	0.510507	1.08639	0.798999	0.21597	0.429238	0.554896	0.929915	0.24677	0.0116873	1.09574
LOC100352639	1.40285	1.40055	1.54273	1.10045	1.32163	1.54826	0.780316	0.995922	0.246101	1.43809	0.102636	0.24735	0.0118075	1.13528
NOV	6.60605	2.76891	2.34897	1.67066	2.55701	7.75077	3.47984	2.01495	2.11225	2.17177	0.688497	1.72623	0.012181	0.991233
DKK4	2.96487	4.18395	2.96128	2.72104	2.73283	2.21243	4.136	5.64046	5.02344	3.67932	4.53279	4.27121	0.0125283	-0.597509
MT3	2.84043	3.0671	3.59013	5.16457	3.78284	6.02442	0.706327	1.83696	0.964372	2.47838	2.96539	3.62927	0.0135213	0.983722
PRELP	20.0213	12.4524	7.90942	11.2277	11.7309	6.99441	7.32702	11.0032	5.94739	8.31259	2.50538	9.02402	0.0141214	0.686721
LOC103344972	232.43	148.893	118.03	139.866	188.611	236.483	113.968	138.596	90.5711	181.219	47.0423	143.146	0.0141815	0.598102
CALR3	1.1888	0.675107	0.757181	1.05294	0.812598	1.32734	0.380569	0.4573	0.523782	1.08979	0.375427	0.293711	0.0142453	0.903218
IL31RA	0.84804	0.47294	0.663532	0.406936	0.534312	0.622589	0.279409	0.301301	0.530235	0.236862	0.324668	0.320724	0.0145586	0.842523
NewGene_977	0.460357	0.212849	0.332091	0.888338	0.599122	0.314755	0.635898	0.573217	1.398	0.844566	2.13808	0.419931	0.0147405	-1.05409
NewGene_1533	0.483364	0.280069	3.55661	6.44126	0.606266	0.772403	0.411504	0.834741	0.424767	0.757194	1.53015	0.314889	0.0151488	1.51383
HAPLN1	1.26203	0.608522	0.877347	0.485075	0.618061	0.68618	0.528929	0.469047	0.527958	0.473517	0.406239	0.441092	0.0154871	0.703112
LOC100338481	3.80943	3.20083	5.47327	4.85459	0.839049	14.7755	3.83691	1.8146	2.43214	2.90395	1.99288	2.62651	0.01563	1.1154
MYH11	35.3906	16.8824	16.1355	13.8097	29.7457	59.7847	18.039	12.6327	13.4406	29.6664	5.76345	19.5488	0.0157899	0.82935
NewGene_3724	8.27587	6.3771	3.92263	2.28867	2.29528	3.95479	1.92178	3.20567	2.05247	2.59166	2.68504	3.28238	0.016531	0.806128
CCDC3	2.02666	2.47887	2.05818	2.33791	2.20912	2.9844	2.00466	1.67707	1.16645	1.4441	1.0617	2.02049	0.0166067	0.605969
LMOD1	5.19817	2.9716	2.68642	1.97277	5.47417	10.9193	3.25541	2.65576	2.69561	4.68265	1.21947	1.74531	0.0178245	0.884376
PLCB4	4.35559	1.44352	1.724	1.05169	2.60682	6.40356	1.68992	1.31304	1.11121	2.4219	0.671166	2.27279	0.0184456	0.926315
LOC100340280	1.88479	0.984257	0.538662	0.574293	0.483487	0.602864	0.410824	0.606187	0.528886	0.290018	0.144297	0.551884	0.019158	0.976352
CALML4	6.10275	3.71045	2.14785	2.28794	2.72644	1.73691	0.969445	1.37788	0.738172	1.90451	1.22506	3.52044	0.0191796	0.961045
NewGene_10301	5.40364	10.4503	4.97155	11.317	8.1582	3.7763	12.566	3.1619	14.0612	20.9912	13.8452	10.0031	0.0193333	-0.885752
LOC100346767	3.83145	2.7623	8.27958	4.79074	6.0063	12.9497	26.9605	9.6465	5.58297	3.64624	35.3598	5.01108	0.0196665	-1.11772
SOD3	4.41272	3.6326	1.34763	0.961432	2.07542	5.24168	2.41334	1.26904	0.753701	1.75694	0.202613	1.8181	0.0197084	1.1269
LOC100341774	2.04873	1.33336	1.23765	0.8261	1.11422	2.03242	1.92032	2.1488	1.14583	3.53261	2.46887	5.57555	0.0197551	-0.898834
ACE2	1.40592	1.15474	1.8679	0.876963	1.53453	2.30655	0.795991	1.5021	0.808432	0.846421	0.909042	0.916183	0.0199052	0.683965
MPZ	1.19956	1.97477	0.926903	1.02722	0.881714	3.90805	1.16389	0.719333	0.700259	0.855411	0.648816	1.29924	0.0200885	0.907058
LOC100349768	84.5786	40.6145	70.5377	39.6144	38.637	57.6662	11.0589	52.3958	48.5962	14.4218	34.489	41.3583	0.0201736	0.73192
LOC108175352	207.653	2342.02	193.526	202.316	196.142	1313.4	1406.09	1563.6	2325.2	1848	1091.01	4136.27	0.0202036	-1.20258
NewGene_11811	4.43438	3.35665	3.59443	2.73128	4.22802	5.43072	1.89832	2.96041	1.39007	3.79751	1.32847	3.00416	0.0202742	0.746395
LOC100338841	24.1236	8.07788	25.9079	2.61296	15.0844	11.361	4.52269	7.12636	15.3211	1.13044	8.71136	1.81463	0.0204142	1.20145
LOC103348042	54.009	16.8628	13.615	8.52367	9.02168	68.0104	14.8932	12.6909	11.4875	20.3346	16.6574	13.6426	0.021598	0.968252
TMEM200B	4.51886	1.98581	2.77894	1.59792	3.8036	5.10331	2.82943	1.96531	2.48634	2.53498	0.950577	1.14137	0.0217198	0.740265
PGM5	13.588	6.21194	6.81026	6.54126	10.1567	29.8488	8.66659	5.26979	3.73691	12.6846	3.69062	8.20094	0.022204	0.832784
LOC103345078	66.6592	20.7524	61.9159	6.51385	45.1079	41.0646	13.626	30.9768	35.8174	5.6631	27.3944	6.59445	0.022451	1.03893
FRZB	3.6119	1.66868	2.26841	1.59511	2.21512	1.40196	1.53228	1.95661	1.00462	1.64064	0.952063	0.842863	0.0229225	0.700538
CARD6	0.940425	0.285498	0.347617	0.187278	0.474314	0.436528	0.356286	0.325014	0.3315	0.129979	0.098713	0.091741	0.0231854	1.00144
LOC100351044	1.16852	1.21355	1.21819	2.50143	1.28857	3.80059	1.1765	4.98078	2.61068	7.9804	5.54971	1.29876	0.0236489	-1.02535
NewGene_13044	1.09255	2.38163	1.44589	1.80685	2.17679	2.55591	3.15787	3.05988	2.65797	2.27699	2.54963	1.82705	0.0243705	-0.613568
LOC100344152	6.46615	15.3847	6.78191	6.73588	10.5983	7.55231	6.61766	2.12667	2.86462	6.36541	6.39813	8.42908	0.024497	0.718602
SYN2	1.04672	1.52052	1.50866	1.01642	2.71183	3.78461	1.27736	1.46743	0.818305	0.840459	1.34184	1.06124	0.0252718	0.791287
ANK2	0.813434	0.459323	0.453846	0.240368	0.395672	0.482181	0.337974	0.454008	0.339374	0.254465	0.196903	0.243545	0.0265022	0.659815
NewGene_4972	1.82408	1.70494	0.664374	0.587925	1.81188	2.23583	0.562219	0.752457	1.0658	1.29584	0.563936	0.221733	0.0270891	0.862146
LOC100345893	1.32266	0.81052	0.853276	0.824987	0.891639	1.31087	0.525901	0.546426	0.605321	0.868301	0.652396	0.6477	0.0275743	0.6618
PPP1R9A	0.699465	0.534866	0.366337	0.394039	0.452121	0.861925	0.381498	0.282331	0.41937	0.374115	0.142514	0.474453	0.0275931	0.697084
NewGene_8398	9.29578	0.995056	10.5184	3.07529	0.053909	12.4427	15.8786	2.40489	12.947	23.6766	17.1032	33.4746	0.0281496	-1.48843
SYNPO2	2.36135	0.597022	0.782397	0.721999	1.30459	3.41477	0.987863	0.972854	0.729955	0.642544	0.237971	1.32361	0.0281741	0.935473
HIPK1	17.1359	16.8203	16.9476	15.6339	17.344	15.1356	2.67202	16.9336	4.65709	13.9362	2.24193	13.0693	0.0283852	1.00091
LOC108178024	23.0529	6.03829	19.004	4.24223	8.97513	11.2848	18.107	31.8477	78.142	1.0861	44.6342	7.85935	0.0290093	-1.29018
LOC100340132	19.1695	58.8931	15.222	20.3783	17.4985	18.4875	14.5885	22.1565	11.9246	16.9745	16.0242	16.8434	0.0291793	0.614061
FAM180B	5.63814	2.28567	0.520849	0.94582	0.39628	1.49985	0.810754	0.355928	0.814552	1.14671	0.676094	1.3879	0.0291799	1.13799
ABCA9	2.02851	0.458545	0.885775	0.944385	0.786975	0.803725	0.652452	0.551306	0.453624	0.946727	0.248636	0.647994	0.0301909	0.77836
PTGER2	1.05586	0.586647	0.541857	0.552979	0.583022	0.65779	0.268763	0.523479	0.433042	0.368262	0.366099	0.534544	0.0306254	0.695108
EMX2	1.52931	0.528485	0.808213	0.363902	1.42608	2.58675	0.784097	0.702883	0.569028	0.783208	0.351819	0.960431	0.0308553	0.909618
PRUNE2	0.731635	0.265765	0.302529	0.337587	0.541924	1.39824	0.421227	0.224381	0.207155	0.262359	0.037201	0.606424	0.0317801	1.04552
APOE	1496.91	312.145	240.457	317.476	457.182	378.111	270.914	465.652	308.687	302.866	251.103	372.079	0.0318394	0.723226
LOC100358241	44.1135	63.9417	52.6936	72.1654	162.417	56.4572	271.322	47.0878	68.1741	179.209	151.905	61.0707	0.0324615	-0.763675
SERPINA12	8.66587	4.80483	7.17988	4.55183	8.39146	13.1786	6.12287	3.2682	4.84114	3.9103	7.48599	5.83171	0.0329646	0.586728
PYGM	2.09	0.700175	0.830466	0.563597	1.90047	4.00262	1.20184	0.705243	0.655522	1.31072	0.562012	1.04687	0.0331196	0.91185
SLC52A3	2.06592	1.59655	1.86176	3.19585	1.81355	3.76064	3.44054	2.98592	5.12308	5.03054	3.21864	2.30383	0.0333411	-0.596046
NewGene_5451	0.597926	0.765014	0.338548	0.262171	0.578846	0.551505	0.723111	0.702185	0.467083	1.03743	0.703316	0.645483	0.033651	-0.775247
ELN	4.77616	1.79599	2.22082	2.88784	3.70737	3.19237	1.95231	2.86182	1.9635	1.56832	1.80376	1.94595	0.0338159	0.634471
GPR137C	0.054709	0.437839	0.230959	0.469697	0.215386	0.248333	0.41337	0.568951	0.637779	0.224502	1.10355	0.295469	0.0340264	-0.932568
KCNE1	4.11147	1.088	2.04586	1.12906	1.10934	0.834155	1.391	4.78579	6.64847	2.28762	3.25638	1.33437	0.0344486	-0.915273
NewGene_811	17.3724	5.83744	8.79243	3.1521	4.68502	7.03719	0	0.983235	7.91763	0	0	4.30682	0.0346705	1.82874
ACTA2	369.596	172.796	180.055	115.327	242.7	375.764	212.007	210.161	148.162	184.444	61.3888	165.89	0.0348136	0.596799
NEK3	0.655714	0.274652	0.281922	0.282559	0.146814	0.406159	0.123192	0.088631	0.165315	0.255612	0.707028	0.258785	0.0348149	0.83792
LOC100342424	9.96723	2.34365	3.2249	2.14221	3.50301	2.5972	1.51868	0.973779	1.80809	5.32552	1.57048	2.19145	0.0351197	0.854357
PRKD1	1.98583	1.24343	0.563719	0.741621	1.14782	1.52442	0.499379	0.782712	0.639486	0.811112	0.547295	1.15773	0.035229	0.718844
FRK	0.700518	0.425437	0.412057	0.16636	0.397425	0.209878	0.221186	0.244688	0.164107	0.246145	0.14657	0.317503	0.0352383	0.788838
CHAC1	5.64593	7.91477	10.956	3.24023	11.7325	11.5866	12.0629	20.8123	26.9858	2.67633	26.4727	5.82942	0.0353406	-0.869543
S100B	4.70054	3.17526	1.08462	1.87324	2.58999	2.85416	1.16214	2.89966	1.47908	1.43999	1.54322	0.889697	0.0356211	0.781549
LOC100353654	130.692	41.5629	34.7176	101.542	4.13229	6.41012	10.9042	4.26761	8.07226	22.4727	7.06874	67.246	0.0356795	1.41472
SLC5A2	1.05366	0.747013	3.4477	3.34108	3.48159	0.916642	3.61288	3.64957	3.77255	3.84614	4.89757	2.8208	0.0357084	-0.827102
NewGene_10080	1.63423	1.20821	1.31248	1.15278	0.940535	0.774462	1.33606	1.35007	2.29829	1.60442	2.20396	2.08631	0.0357418	-0.610743
NewGene_3434	0.100852	0.191991	0.254799	0.517035	0.888455	0.206423	0.54201	0.719023	1.1571	0.446019	0.338629	0.639586	0.0360853	-0.901891
PLEKHG4	0.088699	0	0.203192	0.075508	0.222316	0.075913	0.091455	0.305572	0.304257	0.256662	0.245936	0.224747	0.0371502	-1.03132
TMEM63C	0.496381	0.216911	0.107717	0.196691	0.449733	0.183531	0.097164	0.154335	0.195983	0.21057	0.150511	0.141563	0.0374232	0.807934
PRRG4	5.40428	2.7841	1.33906	1.73943	2.01671	1.64545	1.50984	1.34864	1.71699	1.3108	1.2833	2.37419	0.0376832	0.656698
LOC103351627	28.4079	9.83757	25.398	3.56837	19.336	17.636	9.18819	13.5749	16.6836	3.33088	11.8915	3.9346	0.0378662	0.85772
PCYT1B	0.942431	0.766156	1.12775	0.633043	1.10717	0.621151	0.517795	0.733081	0.479153	0.524399	0.844737	0.388592	0.0379475	0.59103
SLC22A3	9.3459	3.62925	3.55519	4.50593	3.5019	7.556	4.9638	3.14782	1.95203	3.02486	1.14842	5.45158	0.0381925	0.727109
FMNL1	0.8066	0.458972	0.351394	0.367082	0.504729	0.430604	0.444601	0.112475	0.311111	0.304491	0.186284	0.395189	0.0383778	0.751004
RSPO1	0.752177	0.689403	0.312415	0.398456	0.693949	0.641515	0.49518	1.02021	1.14167	1.24063	0.899973	0.982076	0.0387611	-0.678582
SSPN	1.51866	1.27376	1.77391	1.75555	3.06863	1.46347	1.53305	1.12312	1.67917	0.719914	0.925283	1.07219	0.0388511	0.631485
NewGene_1657	0.153191	0.187253	0.764334	0.868905	0.192655	0.628851	0.9252	1.2712	0.540551	0.489132	0.960545	1.41495	0.0390935	-0.945466
PRTFDC1	0.519251	1.02214	1.17254	0.454603	1.61463	0.745924	0.546225	0.831762	0.631996	0.264541	0.618294	0.390823	0.0393224	0.770574
NewGene_6979	0.953997	2.24852	0.441365	1.61567	0.527901	1.32614	0.762945	0.979716	0.594444	0.693192	0.441746	0.608864	0.0393322	0.808581
SOCS3	2.00954	1.23643	1.84563	1.4563	2.46604	2.13432	1.39245	2.19715	2.23459	3.83645	3.53058	4.71326	0.0393905	-0.65461
LOC100344922	7.19686	11.2288	22.3532	8.83794	11.7987	8.44063	11.2134	9.90245	12.8877	41.2792	9.51712	31.9025	0.0397378	-0.715368
LGI4	1.56198	1.36153	1.01484	0.888509	1.68219	2.07632	1.1683	1.10344	1.10373	0.974256	0.563931	0.769345	0.039794	0.609354
NewGene_9729	2.33337	2.45461	2.53193	2.55315	2.51813	2.66743	2.5466	2.13625	7.74341	2.91811	4.30054	3.65699	0.0402114	-0.600753
TFAP2E	1.38142	0.412242	1.15064	0.821092	1.0286	1.11903	0.412198	0.708613	0.680863	0.185302	0.735233	0.753402	0.0408834	0.774436
TRMT10A	5.23886	10.1288	10.6876	3.67618	8.34464	2.71628	3.97197	2.55523	6.14879	6.79629	3.39732	3.34755	0.041403	0.656519
JAML	3.06978	1.17904	1.29579	1.41415	1.59865	2.58871	1.55184	1.00274	1.39588	1.10084	1.11324	1.23507	0.0417393	0.594651
SAMD9L	2.10279	1.02393	0.966271	0.931567	0.845187	1.08251	0.90851	0.72825	0.775983	0.907111	0.291747	0.935211	0.0419618	0.635509
ZC4H2	1.7698	0.961136	1.20107	0.861238	0.701283	0.936737	0.768063	0.907942	0.841224	0.630949	0.579788	0.49479	0.0425077	0.625476
NewGene_3056	1.24568	1.29146	1.52128	1.32919	1.62969	1.06622	0.336602	1.26594	0.286524	0.587355	0.717419	1.188	0.042526	0.798811
NewGene_3206	1.51912	0.922133	0.780988	0.705377	0.405192	1.55966	0.681773	0.386573	0.447516	0.261923	0.337633	1.14872	0.0425478	0.863208
SNCG	10.6161	15.3871	9.60593	7.95967	11.749	23.0052	6.55293	9.35187	4.69659	13.4035	2.18173	11.5511	0.0427232	0.735569
GALNT16	5.39456	3.49693	3.10865	1.64402	4.81047	2.82572	2.1083	3.55755	2.75536	2.9321	0.905033	1.75197	0.043636	0.621114
OSR1	4.18748	2.50308	2.0372	1.225	1.92747	2.36778	2.04623	1.64286	1.06611	1.8793	0.637449	1.52226	0.0437814	0.711923
SYT1	4.55498	1.50621	0.817378	1.69878	1.75151	1.59736	0.907483	1.26482	0.50843	1.19483	0.246816	2.38195	0.0439807	0.885338
NewGene_12169	5.51389	7.29392	6.11684	1.96064	1.85075	1.8332	3.05911	3.01191	2.11989	2.18765	2.56109	0.778832	0.0445379	0.803218
LOC100359295	0.013598	0.109382	0.013061	1.04558	0.817102	0.147155	0.870023	0.782894	0.809792	0.785854	0.919623	1.18748	0.0446922	-1.32535
DES	35.6758	14.5669	20.1447	18.6961	41.3512	78.3349	21.859	12.1194	14.7548	43.9996	9.00608	25.2111	0.0447494	0.756002
SLC2A10	2.23636	1.86824	1.14148	1.02841	2.9852	1.60047	0.891774	0.909769	0.867626	1.72586	0.437503	1.83201	0.0448662	0.715946
NewGene_5921	2.95151	0.962014	0.801024	1.2664	2.51102	2.40984	0.585984	0.207011	1.81651	0.52599	2.51295	0.492827	0.0455228	0.954507
CDH19	0.498922	0.316739	0.187003	0.473625	0.293829	0.608313	0.145023	0.072663	0	0.307414	0	0.419633	0.0460821	1.34538
HSPB7	5.33741	4.44252	4.83938	3.5361	4.64436	12.2051	6.45902	2.30454	3.17353	4.04546	3.60522	3.98318	0.0469769	0.606281
CA10	0.634493	1.09992	0.766841	0.60331	0.368642	0.385194	0.507493	0.430096	0.339938	0.405181	0.467578	0.401465	0.0494618	0.609234
RLA-DMA	7.8792	1.28368	1.51393	0.816334	2.17232	2.75954	2.79122	0.828816	0.795204	1.3404	0.238571	2.03194	0.0499299	1.05445
