# Supplementary material for: Integration Analysis of Transcriptome Sequencing and Whole-Genome Resequencing Reveal Wool Quality-Associated Key Genes in Zhexi Angora Rabbits
Source: Vet Sci. 2024 Dec 13;11(12):651. doi: 10.3390/vetsci11120651 (PMC11680169; doi:10.3390/vetsci11120651)
Supplement: Supplementary file 1 [file vetsci-11-00651-s001.zip › Table S4.xlsx]

## Sheet: Sheet1
Table S4. The quality control of WGRS
Sample name	Clean_Reads	Clean_Base	Q20(%)	Q30(%)	GC(%)
C1	529466378	78965472095	97.91	94.31	42.93
C2	534400068	79843608697	97.69	93.79	42.43
C3	553536842	82255024474	97.32	93.24	41.76
C4	616301484	91731600626	97.94	94.6	41.93
C5	529981248	79135510121	97.67	94.09	41.22
C6	557849706	83213720024	98.28	95.28	41.63
F1	547129010	81497641059	98.12	95.02	43.23
F2	531484842	79253084306	97.91	94.46	43.1
F3	555320524	82643734183	98.22	95.36	43.18
F4	538599972	80426833944	98	94.66	42.94
F5	589670328	87493446754	98.1	94.89	42.08
F6	654459532	97716129319	98.16	94.82	43.05
