# Supplementary material for: Integration Analysis of Transcriptome Sequencing and Whole-Genome Resequencing Reveal Wool Quality-Associated Key Genes in Zhexi Angora Rabbits
Source: Vet Sci. 2024 Dec 13;11(12):651. doi: 10.3390/vetsci11120651 (PMC11680169; doi:10.3390/vetsci11120651)
Supplement: Supplementary file 1 [file vetsci-11-00651-s001.zip › Table S5.xlsx]

## Sheet: Sheet1
Table S5. The mapping information of whole genome resequencing
Sample name	Total_reads	Mapped ratio (%)	Average coverage depth	Covage depth ratio of 1Í (%)	Covage depth ratio of 5Í (%)	Covage depth ratio of 10Í (%)
C1	529466378	99.01	28	99.49	98.99	97.51
C2	534400068	98.89	28	99.48	98.95	97.21
C3	553536842	98.88	29	99.49	98.82	96.28
C4	616301484	99.03	32	99.49	98.94	97.25
C5	529981248	98.88	28	99.5	98.6	94.78
C6	557849706	99	29	99.45	98.59	95.18
F1	547129010	98.92	28	99.5	98.97	97.25
F2	531484842	98.95	28	99.5	99.02	97.78
F3	555320524	99.05	29	99.47	98.94	97.55
F4	538599972	98.84	28	99.48	98.93	97.01
F5	589670328	99.06	31	99.5	98.87	96.63
F6	654459532	99.01	34	99.52	99.13	98.33
