# Supplementary material for: Integration Analysis of Transcriptome Sequencing and Whole-Genome Resequencing Reveal Wool Quality-Associated Key Genes in Zhexi Angora Rabbits
Source: Vet Sci. 2024 Dec 13;11(12):651. doi: 10.3390/vetsci11120651 (PMC11680169; doi:10.3390/vetsci11120651)
Supplement: Supplementary file 1 [file vetsci-11-00651-s001.zip › Table S6.xlsx]

## Sheet: Table S6. The information of In
Table S6. The information of InDels between the fine- and coarse-wool groups in Zhexi Angora rabbits
Chrome	Position	Reference base sequence	Indel base sequence	Effect	Codon change	Gene id	Gene name
1	731577	G	GA	INTRON	-	ENSOCUG00000016711	KIAA1958
1	1129801	TGA	T	UPSTREAM	-	ENSOCUG00000010435	SUSD1
1	1898321	G	GT	INTRON	-	ENSOCUG00000004268	ECPAS
1	4187098	AG	A	INTRON	-	ENSOCUG00000022183	CTNNAL1
1	5755004	TC	T	INTRON	-	ENSOCUG00000007316	RAD23B
1	5927723	TGAGA	T	INTRON	-	ENSOCUG00000007316	RAD23B
1	6423997	AAC	A	INTERGENIC
1	6430557	C	CTGCTA	INTERGENIC
1	7417041	A	AG	INTRON	-	ENSOCUG00000005809	FKTN
1	7417211	TA	T	INTRON	-	ENSOCUG00000005809	FKTN
1	7417241	T	TGCC	INTRON	-	ENSOCUG00000005809	FKTN
1	7417349	G	GTCT	INTRON	-	ENSOCUG00000005809	FKTN
1	7417541	TC	T	INTRON	-	ENSOCUG00000005809	FKTN
1	7417584	T	TTGC	INTRON	-	ENSOCUG00000005809	FKTN
1	9440877	T	TC	INTERGENIC
1	9822675	GA	G	INTERGENIC
1	9936029	TCC	T	INTERGENIC
1	12648329	GAT	G	INTRON	-	ENSOCUG00000006373	MTAP
1	12755361	G	GAGCGGGCC	INTERGENIC
1	13051488	CT	C	INTRON	-	ENSOCUG00000004233	INVS
1	13876881	TGA	T	INTERGENIC
1	13901306	CGA	C	INTERGENIC
1	15876987	T	TACTC	INTERGENIC
1	15887354	ACTCCCCAAATG	A	INTERGENIC
1	15993264	G	GAT	INTRON	-	ENSOCUG00000003832
1	19061956	C	CTT	INTERGENIC
1	19490539	CT	C	INTRON	-	ENSOCUG00000006219	NUDT2
1	19788306	ACCACG	A	INTERGENIC
1	19980967	T	TAA	INTRON	-	ENSOCUG00000023588	UBE2R2
1	22986227	T	TA	DOWNSTREAM	-	ENSOCUG00000035009
1	24622567	TA	T	INTERGENIC
1	30820110	GT	G	INTERGENIC
1	33902934	TTC	T	INTERGENIC
1	34513675	CT	C	INTERGENIC
1	35529189	T	TG	INTRON	-	ENSOCUG00000004895	ADAMTSL1
1	38248195	CA	C	INTRON	-	ENSOCUG00000009327	CCDC171
1	41541649	T	TA	INTERGENIC
1	42236870	GTC	G	INTERGENIC
1	45040556	C	CTT	INTERGENIC
1	46511107	TTC	T	INTERGENIC
1	46611702	C	CT	INTERGENIC
1	50655767	TAG	T	INTERGENIC
1	50658754	G	GCTGA	INTERGENIC
1	50658950	A	AT	INTERGENIC
1	50659017	TC	T	INTERGENIC
1	50659037	CTT	C	INTERGENIC
1	50659125	T	TA	INTERGENIC
1	50660669	A	AT	INTERGENIC
1	50662696	TTGGCCTCTATCCAA	T	INTERGENIC
1	50663447	C	CCT	INTERGENIC
1	50663603	G	GCAGA	INTERGENIC
1	50663923	T	TA	INTERGENIC
1	50664641	CAT	C	INTERGENIC
1	50666363	ATCTT	A	INTERGENIC
1	50666918	G	GA	INTERGENIC
1	50666994	GCCCCAGAC	G	INTERGENIC
1	50667489	GC	G	INTERGENIC
1	50667600	T	TC	INTERGENIC
1	50668007	CAA	C	INTERGENIC
1	50668149	GGCA	G	INTERGENIC
1	50671931	C	CCTCT	INTERGENIC
1	50679171	TAA	T	INTERGENIC
1	50679711	CCA	C	INTERGENIC
1	50680011	T	TC	INTERGENIC
1	50680450	CA	C	INTERGENIC
1	50680597	ATTC	A	INTERGENIC
1	50680613	G	GA	INTERGENIC
1	50682728	GC	G	INTERGENIC
1	50683287	GTCTT	G	INTERGENIC
1	50684579	CTTCTT	C	INTERGENIC
1	50689687	AG	A	INTERGENIC
1	50731825	C	CTG	INTERGENIC
1	50746201	CA	C	INTERGENIC
1	50800596	A	AC	INTERGENIC
1	50829070	A	ATTGGAACAGGAGAATCCG	INTERGENIC
1	50862713	AGACTT	A	INTRON	-	ENSOCUG00000014086	RFX3
1	50867403	G	GTAAC	INTRON	-	ENSOCUG00000014086	RFX3
1	50873206	GA	G	INTRON	-	ENSOCUG00000014086	RFX3
1	50873648	C	CTG	INTRON	-	ENSOCUG00000014086	RFX3
1	50873888	CTT	C	INTRON	-	ENSOCUG00000014086	RFX3
1	50876983	G	GT	INTRON	-	ENSOCUG00000014086	RFX3
1	50879943	A	AAT	INTRON	-	ENSOCUG00000014086	RFX3
1	50880978	GA	G	INTRON	-	ENSOCUG00000014086	RFX3
1	50883053	GTAT	G	INTRON	-	ENSOCUG00000014086	RFX3
1	50890594	T	TGGG	INTRON	-	ENSOCUG00000014086	RFX3
1	50891183	TA	T	INTRON	-	ENSOCUG00000014086	RFX3
1	50910221	C	CT	INTRON	-	ENSOCUG00000014086	RFX3
1	50954181	G	GT	INTRON	-	ENSOCUG00000014086	RFX3
1	50955622	A	AT	INTRON	-	ENSOCUG00000014086	RFX3
1	50959061	G	GT	INTRON	-	ENSOCUG00000014086	RFX3
1	50989153	A	AGAACACATAGTATTTGTCCTTTT	INTRON	-	ENSOCUG00000014086	RFX3
1	50996099	AG	A	INTRON	-	ENSOCUG00000014086	RFX3
1	50999284	AAAAATAAAATAAAATAAAAT	A	INTRON	-	ENSOCUG00000014086	RFX3
1	51113734	CA	C	INTRON	-	ENSOCUG00000014086	RFX3
1	51118264	T	TA	INTRON	-	ENSOCUG00000014086	RFX3
1	51134228	C	CTT	INTRON	-	ENSOCUG00000014086	RFX3
1	51134250	AT	A	INTRON	-	ENSOCUG00000014086	RFX3
1	51135327	TA	T	INTRON	-	ENSOCUG00000014086	RFX3
1	51136501	A	AC	INTRON	-	ENSOCUG00000014086	RFX3
1	51138226	C	CCCTT	INTRON	-	ENSOCUG00000014086	RFX3
1	51177429	A	AG	INTRON	-	ENSOCUG00000014086	RFX3
1	51210443	A	AT	UPSTREAM	-	ENSOCUG00000039572
1	51210456	A	AT	UPSTREAM	-	ENSOCUG00000039572
1	51211299	T	TC	UPSTREAM	-	ENSOCUG00000039572
1	51211493	T	TG	UPSTREAM	-	ENSOCUG00000039572
1	51215452	C	CGGCGCGGTGCGGAGGA	UTR_5_PRIME	-	ENSOCUG00000039572
1	51222006	A	AG	INTRON	-	ENSOCUG00000039572
1	51252802	C	CA	INTRON	-	ENSOCUG00000039572
1	51264218	C	CTG	INTRON	-	ENSOCUG00000039572
1	51269350	GT	G	INTRON	-	ENSOCUG00000039572
1	51272406	TG	T	INTRON	-	ENSOCUG00000039572
1	52545802	TGA	T	INTERGENIC
1	53310500	CA	C	INTERGENIC
1	57505084	C	CA	INTRON	-	ENSOCUG00000014193	TRPM3
1	61094388	CACAG	C	INTRON	-	ENSOCUG00000003732	RORB
1	63955835	TGA	T	INTRON	-	ENSOCUG00000005507	GNA14
1	64448869	GT	G	INTERGENIC
1	64461839	AT	A	INTERGENIC
1	64664370	T	TA	INTRON	-	ENSOCUG00000007758	CEP78
1	64709624	T	TAGTGAGAGAGAG	INTRON	-	ENSOCUG00000007765	PSAT1
1	68325447	TA	T	INTERGENIC
1	68370692	C	CT	INTERGENIC
1	69736085	T	TTCTC	INTERGENIC
1	70196345	C	CT	INTRON	-	ENSOCUG00000007236	CENPP
1	70624981	CT	C	INTERGENIC
1	71732206	A	AT	INTERGENIC
1	72726198	CCT	C	INTERGENIC
1	74588972	GCT	G	INTERGENIC
1	76218415	ATC	A	INTERGENIC
1	77395832	T	TG	INTERGENIC
1	78924307	C	CTCTCT	INTERGENIC
1	79125428	T	TA	INTRON	-	ENSOCUG00000011880	SPIN1
1	79790900	T	TGGCAC	INTERGENIC
1	83128606	A	AAAGAC	INTERGENIC
1	83221477	TC	T	INTERGENIC
1	83221498	T	TAA	INTERGENIC
1	83239275	T	TGA	INTERGENIC
1	83288900	ATATG	A	INTERGENIC
1	83515586	CCTTTT	C	INTRON	-	ENSOCUG00000011172	OPCML
1	83555482	G	GTT	INTRON	-	ENSOCUG00000011172	OPCML
1	83611718	TC	T	INTRON	-	ENSOCUG00000011172	OPCML
1	84267093	AT	A	INTRON	-	ENSOCUG00000000213	NTM
1	84277313	A	AC	INTRON	-	ENSOCUG00000000213	NTM
1	84761573	GGA	G	INTERGENIC
1	85819809	G	GTC	INTERGENIC
1	87423392	ACTTCC	A	INTERGENIC
1	89966497	CT	C	INTERGENIC
1	90456018	AAATAAT	A	INTRON	-	ENSOCUG00000012544	KIRREL3
1	93574550	T	TGG	INTERGENIC
1	94580244	CCCA	C	INTRON	-	ENSOCUG00000010493	GRAMD1B
1	97315657	TG	T	INTRON	-	ENSOCUG00000002692	GRIK4
1	97544596	GA	G	INTRON	-	ENSOCUG00000005196	ARHGEF12
1	97960711	TCA	T	INTERGENIC
1	98563573	AAT	A	INTERGENIC
1	98600996	C	CTT	INTERGENIC
1	98607373	GT	G	INTERGENIC
1	98620955	G	GC	INTERGENIC
1	99023082	ATC	A	INTRON	-	ENSOCUG00000010335	DSCAML1
1	99168567	TGA	T	INTRON	-	ENSOCUG00000011993	RNF214
1	99822316	GTCTTGGGATGCA	G	INTERGENIC
1	100374176	A	AAGAGAGAGAGAG	INTERGENIC
1	100375032	C	CATTTAACCT	INTERGENIC
1	100375102	CATGTCGGAG	C	INTERGENIC
1	100393631	TC	T	INTERGENIC
1	103992916	TGA	T	INTERGENIC
1	104167119	GC	G	INTRON	-	ENSOCUG00000009662	BCO2
1	104167131	CGG	C	INTRON	-	ENSOCUG00000009662	BCO2
1	104168374	G	GGCC	INTRON	-	ENSOCUG00000009662	BCO2
1	104168735	TA	T	INTRON	-	ENSOCUG00000009662	BCO2
1	104170026	TA	T	INTRON	-	ENSOCUG00000009662	BCO2
1	104173602	ATG	A	INTRON	-	ENSOCUG00000009662	BCO2
1	104173948	A	AAGAGAC	INTRON	-	ENSOCUG00000009662	BCO2
1	104174860	T	TTCTCTCCC	INTRON	-	ENSOCUG00000009662	BCO2
1	104176530	A	ATGAAGGCTAC	INTRON	-	ENSOCUG00000009662	BCO2
1	104176599	A	AT	INTRON	-	ENSOCUG00000009662	BCO2
1	104177423	A	AAGAT	INTRON	-	ENSOCUG00000009662	BCO2
1	104179206	CT	C	INTRON	-	ENSOCUG00000009662	BCO2
1	104180684	TCTCG	T	INTRON	-	ENSOCUG00000009662	BCO2
1	104180899	ATGTG	A	INTRON	-	ENSOCUG00000009662	BCO2
1	104181031	GAA	G	INTRON	-	ENSOCUG00000009662	BCO2
1	104189765	G	GA	INTRON	-	ENSOCUG00000009662	BCO2
1	104199085	TA	T	INTRON	-	ENSOCUG00000009662	BCO2
1	104208925	AG	A	INTRON	-	ENSOCUG00000009662	BCO2
1	104210129	TA	T	INTRON	-	ENSOCUG00000009662	BCO2
1	104211993	T	TA	INTRON	-	ENSOCUG00000009662	BCO2
1	104212573	C	CCTGT	INTRON	-	ENSOCUG00000009662	BCO2
1	104217983	GGCCGCAAC	G	INTRON	-	ENSOCUG00000009662	BCO2
1	104218316	T	TA	INTRON	-	ENSOCUG00000009662	BCO2
1	104218603	T	TG	INTRON	-	ENSOCUG00000009662	BCO2
1	104251827	A	AG	INTRON	-	ENSOCUG00000009662	BCO2
1	104253025	T	TACAC	INTRON	-	ENSOCUG00000009662	BCO2
1	104256726	TATC	T	INTRON	-	ENSOCUG00000009662	BCO2
1	104258095	GA	G	INTRON	-	ENSOCUG00000009662	BCO2
1	104258121	GA	G	INTRON	-	ENSOCUG00000009662	BCO2
1	104258336	G	GGAGAGAGAGA	INTRON	-	ENSOCUG00000009662	BCO2
1	104259651	CAGAG	C	INTRON	-	ENSOCUG00000009662	BCO2
1	104260786	GGC	G	INTRON	-	ENSOCUG00000009662	BCO2
1	104261317	AT	A	INTRON	-	ENSOCUG00000009662	BCO2
1	104261393	TA	T	INTRON	-	ENSOCUG00000009662	BCO2
1	104261899	C	CTG	INTRON	-	ENSOCUG00000009662	BCO2
1	104261918	CAA	C	INTRON	-	ENSOCUG00000009662	BCO2
1	104262008	A	AATAAT	INTRON	-	ENSOCUG00000009662	BCO2
1	104262084	GATATACACTC	G	INTRON	-	ENSOCUG00000009662	BCO2
1	104263955	T	TGAG	INTRON	-	ENSOCUG00000009662	BCO2
1	104264402	ATG	A	INTRON	-	ENSOCUG00000009662	BCO2
1	104264952	C	CCT	INTRON	-	ENSOCUG00000009662	BCO2
1	104265607	G	GA	INTRON	-	ENSOCUG00000009662	BCO2
1	104265775	A	AT	INTRON	-	ENSOCUG00000009662	BCO2
1	104266352	A	ATT	INTRON	-	ENSOCUG00000009662	BCO2
1	104266839	C	CTTTT	INTRON	-	ENSOCUG00000009662	BCO2
1	104268063	A	ATC	INTRON	-	ENSOCUG00000009662	BCO2
1	104269575	A	ACCTACTTAT	INTRON	-	ENSOCUG00000009662	BCO2
1	104269619	A	ACT	INTRON	-	ENSOCUG00000009662	BCO2
1	104269850	G	GTC	INTRON	-	ENSOCUG00000009662	BCO2
1	104280202	T	TC	INTRON	-	ENSOCUG00000009662	BCO2
1	104287323	GT	G	INTRON	-	ENSOCUG00000009662	BCO2
1	104287455	T	TCAGA	INTRON	-	ENSOCUG00000009662	BCO2
1	104287468	A	AC	INTRON	-	ENSOCUG00000009662	BCO2
1	104287626	T	TCCCTTA	INTRON	-	ENSOCUG00000009662	BCO2
1	104292856	TA	T	INTRON	-	ENSOCUG00000017354	NKAPD1
1	104301868	T	TGA	INTRON	-	ENSOCUG00000017354	NKAPD1
1	104303034	CCTCT	C	INTRON	-	ENSOCUG00000017354	NKAPD1
1	104443199	G	GA	INTRON	-	ENSOCUG00000012919	DIXDC1
1	104550156	G	GT	INTRON	-	ENSOCUG00000012930	PPP2R1B
1	105638084	TC	T	INTERGENIC
1	109637895	T	TAC	INTRON	-	ENSOCUG00000004490	GUCY1A2
1	111161773	C	CT	INTERGENIC
1	114859734	GT	G	INTRON	-	ENSOCUG00000000342	CEP126
1	119673665	CGT	C	INTERGENIC
1	119689373	T	TAGA	INTERGENIC
1	120012580	GT	G	INTERGENIC
1	120103930	C	CTG	INTERGENIC
1	120104019	CA	C	INTERGENIC
1	120105916	CT	C	INTERGENIC
1	120107735	C	CCTCTCT	INTERGENIC
1	120107814	CT	C	INTERGENIC
1	120108510	C	CT	INTERGENIC
1	120111964	A	AT	INTERGENIC
1	120113351	C	CCATG	INTERGENIC
1	120113366	C	CT	INTERGENIC
1	120113947	T	TC	INTERGENIC
1	120114003	T	TA	INTERGENIC
1	120114272	C	CA	INTERGENIC
1	120114722	G	GCAATA	INTERGENIC
1	120115244	TAAAATGTGGCAGTGGGTGCCTGTAGTGTGATGTGTCTGAGCTAATAAAGTGGCTGAAGAGGCAAAAA	T	INTERGENIC
1	120116012	AT	A	INTERGENIC
1	120116477	A	AT	INTERGENIC
1	120117292	A	AG	INTERGENIC
1	120117560	CA	C	INTERGENIC
1	120118182	AG	A	INTERGENIC
1	120118380	G	GTGTTACAAAAACAT	INTERGENIC
1	120122474	GCACT	G	INTERGENIC
1	120123113	GCT	G	INTERGENIC
1	120123166	G	GA	INTERGENIC
1	120125951	C	CT	INTERGENIC
1	120126543	C	CA	INTERGENIC
1	120127197	G	GA	INTERGENIC
1	120144118	AGCACACACACAC	A	INTERGENIC
1	120144654	TTA	T	INTERGENIC
1	120144682	A	AAAC	INTERGENIC
1	120147379	C	CTT	INTERGENIC
1	120149195	C	CAAACA	INTERGENIC
1	120150944	TAATGCTG	T	INTERGENIC
1	120153486	CCG	C	INTERGENIC
1	120154013	A	AT	INTERGENIC
1	120154378	G	GT	INTERGENIC
1	120155433	GA	G	INTERGENIC
1	120155958	TA	T	INTERGENIC
1	120156942	A	AT	INTERGENIC
1	120156961	TTATATA	T	INTERGENIC
1	120157512	GTTT	G	INTERGENIC
1	120159589	CT	C	INTERGENIC
1	120159696	C	CA	INTERGENIC
1	120159731	AGCGAGC	A	INTERGENIC
1	120160700	A	AT	INTERGENIC
1	120164008	TG	T	INTERGENIC
1	120164600	T	TA	INTERGENIC
1	120164644	TG	T	INTERGENIC
1	120165607	T	TTA	INTERGENIC
1	120167161	CACTAACATGAAAAA	C	INTERGENIC
1	120168607	A	AAAATCTCTTCAGAAATTAAAGAATTTTACATGTT	INTERGENIC
1	120168799	TAAAAG	T	INTERGENIC
1	120170183	A	AT	INTERGENIC
1	120171646	T	TAAGAGGAAGGGTCCC	INTERGENIC
1	120172221	GCT	G	INTERGENIC
1	120172745	TA	T	INTERGENIC
1	120176452	CATAA	C	INTERGENIC
1	120177750	AAG	A	INTERGENIC
1	120177781	A	ACT	INTERGENIC
1	120178709	G	GT	INTERGENIC
1	120180295	CCT	C	INTERGENIC
1	120180577	GAA	G	INTERGENIC
1	120910642	AAAAAAGAAAAG	A	INTRON	-	ENSOCUG00000014568	MTMR2
1	121850653	G	GTTTT	INTERGENIC
1	124195252	TGA	T	INTRON	-	ENSOCUG00000007427	FAT3
1	124208535	A	AT	INTRON	-	ENSOCUG00000007427	FAT3
1	124210718	CT	C	INTRON	-	ENSOCUG00000007427	FAT3
1	124222292	T	TAA	INTRON	-	ENSOCUG00000007427	FAT3
1	124227318	A	AT	INTRON	-	ENSOCUG00000007427	FAT3
1	124234532	T	TAAAAAA	INTRON	-	ENSOCUG00000007427	FAT3
1	125836768	G	GT	INTERGENIC
1	126670853	AC	A	INTRON	-	ENSOCUG00000014147
1	128918789	C	CT	INTERGENIC
1	131563162	C	CT	INTRON	-	ENSOCUG00000010534	DLG2
1	138667400	G	GC	INTRON	-	ENSOCUG00000011266	ALG8
1	138724178	T	TTGGGCC	INTERGENIC
1	139111913	CCGG	C	INTRON	-	ENSOCUG00000003238	AQP11
1	139633047	CT	C	INTERGENIC
1	139713421	CTCCT	C	INTRON	-	ENSOCUG00000029270
1	139764162	GT	G	INTRON	-	ENSOCUG00000023355	MYO7A
1	144303342	GT	G	INTERGENIC
1	144704403	TA	T	INTRON	-	ENSOCUG00000017583	NUP98
1	146367204	C	CA	INTERGENIC
1	146508386	AGTTTTGGCT	A	INTRON	-	ENSOCUG00000024880
1	146687110	C	CA	DOWNSTREAM	-	ENSOCUG00000022461
1	147476297	C	CA	INTRON	-	ENSOCUG00000016940	TRIM3
1	147765109	AGCAT	A	INTERGENIC
1	150423390	T	TA	INTRON	-	ENSOCUG00000005433	TRIM66
1	150860600	TG	T	UPSTREAM	-	ENSOCUG00000003165	SCUBE2
1	150966010	T	TA	INTRON	-	ENSOCUG00000016329	DENND5A
1	151206824	GCT	G	INTERGENIC
1	153005056	TG	T	INTERGENIC
1	153509867	TA	T	INTERGENIC
1	153802471	AC	A	INTERGENIC
1	153850041	AT	A	INTRON	-	ENSOCUG00000001299	MICAL2
1	155347087	T	TA	INTERGENIC
1	155446018	CT	C	INTRON	-	ENSOCUG00000004336	FAR1
1	155464108	AT	A	INTRON	-	ENSOCUG00000004336	FAR1
1	162609835	GTC	G	INTERGENIC
1	162805111	CT	C	INTERGENIC
1	163107685	CAG	C	INTERGENIC
1	163586247	AGT	A	INTERGENIC
1	163661600	CA	C	INTERGENIC
1	164706561	T	TAAA	INTERGENIC
1	165416310	CT	C	INTRON	-	ENSOCUG00000017882	ANO3
1	167584727	TTG	T	INTERGENIC
1	167721229	GT	G	INTERGENIC
1	168425739	GT	G	INTERGENIC
1	169307051	TCTCTGC	T	INTERGENIC
1	173260781	T	TAA	INTERGENIC
1	173272593	A	AT	INTERGENIC
1	173273516	A	AG	INTERGENIC
1	173274852	C	CTCTG	INTERGENIC
1	173274887	A	AG	INTERGENIC
1	173275610	C	CGTGA	INTERGENIC
1	173277174	A	AC	INTERGENIC
1	173295528	AGTACTCGTAT	A	INTERGENIC
1	173296936	A	AAAC	INTERGENIC
1	173297234	CCTT	C	INTERGENIC
1	173303725	C	CTGT	INTERGENIC
1	173316939	AGGAGGAG	A	INTERGENIC
1	173321579	T	TTATATA	INTERGENIC
1	173342643	T	TG	INTERGENIC
1	173345698	TG	T	INTERGENIC
1	173347109	GC	G	INTERGENIC
1	173354744	AGCTTACCCT	A	INTERGENIC
1	173356121	AGGGACAGAG	A	INTERGENIC
1	173356958	CT	C	INTERGENIC
1	173360647	GA	G	INTERGENIC
1	173362894	G	GGAAGCCATA	INTERGENIC
1	173362978	C	CA	INTERGENIC
1	173365248	CA	C	INTERGENIC
1	173366612	CTGT	C	INTERGENIC
1	173366806	AGGGCCTGTTCCTGAACAC	A	INTERGENIC
1	173366924	CCTT	C	INTERGENIC
1	173367883	T	TTA	INTERGENIC
1	173372408	C	CA	INTERGENIC
1	173378357	AG	A	INTERGENIC
1	173379135	C	CATTTGGG	INTERGENIC
1	173386625	G	GAA	INTERGENIC
1	173387661	TTCTC	T	INTERGENIC
1	173400828	TAGAAC	T	INTRON	-	ENSOCUG00000024887	CAPRIN1
1	173435944	GA	G	INTRON	-	ENSOCUG00000024887	CAPRIN1
1	173443919	A	AT	INTRON	-	ENSOCUG00000024887	CAPRIN1
1	173462077	GT	G	INTRON	-	ENSOCUG00000001398	NAT10
1	173471226	G	GA	INTRON	-	ENSOCUG00000001398	NAT10
1	173476010	CAAAT	C	INTRON	-	ENSOCUG00000001398	NAT10
1	173478072	CTG	C	INTRON	-	ENSOCUG00000001398	NAT10
1	173482185	A	ATCACCAGACAGCTCTGGCAATTAGCATGTTAGTAGTG	INTRON	-	ENSOCUG00000001398	NAT10
1	173483224	TGA	T	INTRON	-	ENSOCUG00000001398	NAT10
1	173486792	A	AGGCCCGAG	INTRON	-	ENSOCUG00000001398	NAT10
1	173486887	C	CCGGGCTTTGGCGGGTGCTCCTGCTGCCGCT	INTRON	-	ENSOCUG00000001398	NAT10
1	173487203	T	TG	INTRON	-	ENSOCUG00000001398	NAT10
1	173487754	C	CACTGT	INTRON	-	ENSOCUG00000001398	NAT10
1	173487906	A	AG	INTRON	-	ENSOCUG00000001398	NAT10
1	173488544	TCCTTTG	T	INTRON	-	ENSOCUG00000001398	NAT10
1	173488826	CCGCCCAGCCTGTCCAA	C	INTRON	-	ENSOCUG00000001398	NAT10
1	173489574	TG	T	INTRON	-	ENSOCUG00000001398	NAT10
1	173492533	C	CG	INTRON	-	ENSOCUG00000001398	NAT10
1	173500153	AGGCTTG	A	INTRON	-	ENSOCUG00000001398	NAT10
1	173503701	C	CT	INTRON	-	ENSOCUG00000001398	NAT10
1	173504910	GAA	G	INTRON	-	ENSOCUG00000001398	NAT10
1	173508471	CAG	C	INTRON	-	ENSOCUG00000001398	NAT10
1	173540661	C	CGTGTGCGTGTGT	INTRON	-	ENSOCUG00000001398	NAT10
1	173541000	A	AG	INTRON	-	ENSOCUG00000001398	NAT10
1	173542043	CTGTG	C	INTRON	-	ENSOCUG00000001398	NAT10
1	173550561	CTCTATT	C	INTRON	-	ENSOCUG00000001398	NAT10
1	173550869	G	GTTTA	INTRON	-	ENSOCUG00000001398	NAT10
1	173551303	TG	T	INTRON	-	ENSOCUG00000001398	NAT10
1	173566366	T	TG	INTRON	-	ENSOCUG00000001398	NAT10
1	173681032	CCTT	C	INTERGENIC
1	173696218	C	CT	INTERGENIC
1	173947094	T	TA	INTRON	-	ENSOCUG00000010261	EHF
1	173963409	A	AGG	INTERGENIC
1	174089273	GTC	G	INTERGENIC
1	174817982	T	TA	INTRON	-	ENSOCUG00000000721	PAMR1
1	174888070	CA	C	INTERGENIC
1	178054218	T	TGA	INTERGENIC
1	180047781	A	AT	INTERGENIC
1	181457787	CG	C	INTERGENIC
1	182385136	C	CT	INTERGENIC
1	182521775	GA	G	INTERGENIC
1	184639316	T	TA	INTERGENIC
1	184639485	T	TG	INTERGENIC
1	184640884	T	TTTG	INTERGENIC
1	184652321	AACTGAGCAAGAAAT	A	INTERGENIC
1	184654558	GA	G	INTERGENIC
1	184664609	TTA	T	INTERGENIC
1	184665367	A	AG	INTERGENIC
1	184666661	GC	G	INTERGENIC
1	184669329	CT	C	INTERGENIC
1	184690531	G	GTGTGTGTCTGTCTGTC	UPSTREAM	-	ENSOCUG00000027797	PRDM11
1	184696084	AAT	A	INTRON	-	ENSOCUG00000027797	PRDM11
1	184719786	T	TTCTCTC	INTRON	-	ENSOCUG00000027797	PRDM11
1	184724590	CT	C	INTRON	-	ENSOCUG00000027797	PRDM11
1	184725275	TGTCACTGCAGAGGAGAGGACA	T	INTRON	-	ENSOCUG00000027797	PRDM11
1	185579835	CT	C	INTERGENIC
1	188977887	TAGAA	T	UPSTREAM	-	ENSOCUG00000016803
1	189065333	A	AT	DOWNSTREAM	-	ENSOCUG00000036431
1	189178680	CA	C	INTERGENIC
1	190799806	T	TA	INTERGENIC
1	192007662	AC	A	UPSTREAM	-	ENSOCUG00000036559
2	6455949	CT	C	INTERGENIC
2	6458742	TTAAC	T	INTERGENIC
2	6458872	A	AG	INTERGENIC
2	6460102	G	GC	INTERGENIC
2	6463419	TA	T	INTERGENIC
2	6463686	CT	C	INTERGENIC
2	6478598	A	AC	INTERGENIC
2	6485142	TA	T	INTERGENIC
2	6491057	AG	A	INTERGENIC
2	6509013	CT	C	INTERGENIC
2	6572849	AT	A	DOWNSTREAM	-	ENSOCUG00000016642	PROM1
2	6575124	CG	C	INTRON	-	ENSOCUG00000016642	PROM1
2	6580360	AT	A	INTRON	-	ENSOCUG00000016642	PROM1
2	6619094	CGGTCTCTGCCG	C	INTRON	-	ENSOCUG00000016642	PROM1
2	6619713	AT	A	INTRON	-	ENSOCUG00000016642	PROM1
2	6625247	T	TA	INTRON	-	ENSOCUG00000016642	PROM1
2	6625564	CT	C	INTRON	-	ENSOCUG00000016642	PROM1
2	6631541	GTC	G	INTRON	-	ENSOCUG00000016642	PROM1
2	6635438	CGA	C	INTRON	-	ENSOCUG00000016642	PROM1
2	6636021	AAC	A	INTRON	-	ENSOCUG00000016642	PROM1
2	6636671	ATT	A	INTRON	-	ENSOCUG00000016642	PROM1
2	6641261	G	GA	INTRON	-	ENSOCUG00000016642	PROM1
2	6892531	T	TG	INTERGENIC
2	6973876	CTA	C	INTERGENIC
2	6974117	G	GAA	INTERGENIC
2	6974158	TAC	T	INTERGENIC
2	6974661	CT	C	INTERGENIC
2	6975200	GGT	G	INTERGENIC
2	6976204	CATTAT	C	INTERGENIC
2	6977085	A	AAT	INTERGENIC
2	6977525	GA	G	INTERGENIC
2	6977801	ATAGT	A	INTERGENIC
2	6980094	C	CT	INTERGENIC
2	6980741	AAG	A	INTERGENIC
2	6982670	GT	G	INTERGENIC
2	6984169	TA	T	INTERGENIC
2	6985526	CT	C	INTERGENIC
2	6990453	GGGCACA	G	INTERGENIC
2	6992200	GA	G	INTERGENIC
2	6993765	TTA	T	INTERGENIC
2	6996386	T	TAA	INTERGENIC
2	6998775	TA	T	INTERGENIC
2	6998827	A	AAGAG	INTERGENIC
2	7001563	A	AT	INTERGENIC
2	7001586	C	CTGGTCT	INTERGENIC
2	7002094	G	GA	INTERGENIC
2	7002358	T	TGAGAGA	INTERGENIC
2	7091883	CA	C	INTRON	-	ENSOCUG00000015499	LDB2
2	7155035	TA	T	INTRON	-	ENSOCUG00000015499	LDB2
2	7155787	CA	C	INTRON	-	ENSOCUG00000015499	LDB2
2	7155912	A	AAC	INTRON	-	ENSOCUG00000015499	LDB2
2	7156156	AT	A	INTRON	-	ENSOCUG00000015499	LDB2
2	7156562	A	ATTTT	INTRON	-	ENSOCUG00000015499	LDB2
2	7157932	G	GGT	INTRON	-	ENSOCUG00000015499	LDB2
2	7159219	C	CTT	INTRON	-	ENSOCUG00000015499	LDB2
2	7160095	CA	C	INTRON	-	ENSOCUG00000015499	LDB2
2	7161433	G	GT	INTRON	-	ENSOCUG00000015499	LDB2
2	7162002	T	TCAGTTGCCATGACAAGAATGACA	INTRON	-	ENSOCUG00000015499	LDB2
2	7163018	T	TAA	INTRON	-	ENSOCUG00000015499	LDB2
2	7163600	GCACC	G	INTRON	-	ENSOCUG00000015499	LDB2
2	7164457	GCAAA	G	INTRON	-	ENSOCUG00000015499	LDB2
2	7164973	AG	A	INTRON	-	ENSOCUG00000015499	LDB2
2	7165605	A	ATT	INTRON	-	ENSOCUG00000015499	LDB2
2	7165657	G	GA	INTRON	-	ENSOCUG00000015499	LDB2
2	7166371	C	CT	INTRON	-	ENSOCUG00000015499	LDB2
2	7167019	C	CCTCCACT	INTRON	-	ENSOCUG00000015499	LDB2
2	7168036	CTCTT	C	INTRON	-	ENSOCUG00000015499	LDB2
2	7180019	C	CCCTA	INTRON	-	ENSOCUG00000015499	LDB2
2	7180850	A	ACGAGGATTGCTC	INTRON	-	ENSOCUG00000015499	LDB2
2	7180974	A	AG	INTRON	-	ENSOCUG00000015499	LDB2
2	7181014	G	GCATGA	INTRON	-	ENSOCUG00000015499	LDB2
2	7181126	AG	A	INTRON	-	ENSOCUG00000015499	LDB2
2	7181174	TG	T	INTRON	-	ENSOCUG00000015499	LDB2
2	7181459	T	TACC	INTRON	-	ENSOCUG00000015499	LDB2
2	7181497	GGTT	G	INTRON	-	ENSOCUG00000015499	LDB2
2	7182494	A	AT	INTRON	-	ENSOCUG00000015499	LDB2
2	7182737	CTG	C	INTRON	-	ENSOCUG00000015499	LDB2
2	7184687	TAA	T	INTRON	-	ENSOCUG00000015499	LDB2
2	7186459	A	AG	INTRON	-	ENSOCUG00000015499	LDB2
2	7186954	A	AG	INTRON	-	ENSOCUG00000015499	LDB2
2	7187524	C	CT	INTRON	-	ENSOCUG00000015499	LDB2
2	7189380	AT	A	INTRON	-	ENSOCUG00000015499	LDB2
2	7189733	TCTC	T	INTRON	-	ENSOCUG00000015499	LDB2
2	7191199	GAAAC	G	INTRON	-	ENSOCUG00000015499	LDB2
2	7191572	GCAC	G	INTRON	-	ENSOCUG00000015499	LDB2
2	7191773	CCT	C	INTRON	-	ENSOCUG00000015499	LDB2
2	7191832	TA	T	INTRON	-	ENSOCUG00000015499	LDB2
2	7191852	AT	A	INTRON	-	ENSOCUG00000015499	LDB2
2	7195165	A	ACG	INTRON	-	ENSOCUG00000015499	LDB2
2	7195217	CATATATAT	C	INTRON	-	ENSOCUG00000015499	LDB2
2	7197534	TC	T	INTRON	-	ENSOCUG00000015499	LDB2
2	7198366	C	CA	INTRON	-	ENSOCUG00000015499	LDB2
2	7198591	AT	A	INTRON	-	ENSOCUG00000015499	LDB2
2	7198675	AT	A	INTRON	-	ENSOCUG00000015499	LDB2
2	7198818	T	TGAAAG	INTRON	-	ENSOCUG00000015499	LDB2
2	7199195	C	CTATG	INTRON	-	ENSOCUG00000015499	LDB2
2	7199833	CATAT	C	INTRON	-	ENSOCUG00000015499	LDB2
2	7200279	C	CACTT	INTRON	-	ENSOCUG00000015499	LDB2
2	7200866	AAC	A	INTRON	-	ENSOCUG00000015499	LDB2
2	7201104	AGG	A	INTRON	-	ENSOCUG00000015499	LDB2
2	7202424	T	TCA	INTRON	-	ENSOCUG00000015499	LDB2
2	7202641	C	CA	INTRON	-	ENSOCUG00000015499	LDB2
2	11909114	TTCC	T	INTRON	-	ENSOCUG00000002189	KCNIP4
2	12224925	TA	T	INTRON	-	ENSOCUG00000002189	KCNIP4
2	13675440	A	AC	INTERGENIC
2	13835924	A	ATG	INTERGENIC
2	13864258	G	GCTTTGAA	INTERGENIC
2	14204243	AGG	A	INTERGENIC
2	18109323	CTG	C	INTERGENIC
2	20153528	C	CAT	INTERGENIC
2	20268635	CAT	C	INTERGENIC
2	20484531	T	TAC	INTERGENIC
2	20752884	C	CT	INTERGENIC
2	21155940	G	GC	INTERGENIC
2	22253002	GA	G	INTERGENIC
2	22489811	A	AAC	INTERGENIC
2	22932677	C	CA	INTERGENIC
2	24610278	TTA	T	INTERGENIC
2	25821065	C	CA	INTRON	-	ENSOCUG00000015669	ARAP2
2	28032637	T	TCC	INTERGENIC
2	30305311	C	CT	INTERGENIC
2	31619075	ACTTT	A	INTRON	-	ENSOCUG00000013152	ATP8A1
2	31670479	ATT	A	INTRON	-	ENSOCUG00000013152	ATP8A1
2	31843432	AATATAT	A	INTERGENIC
2	31843482	A	AAC	INTERGENIC
2	32328739	C	CTTT	INTERGENIC
2	32447984	G	GC	INTERGENIC
2	32568519	AT	A	INTERGENIC
2	33320727	G	GTGTATT	INTERGENIC
2	35764032	G	GGA	INTERGENIC
2	36504071	GGAGA	G	UPSTREAM	-	ENSOCUG00000008858	CORIN
2	36647802	G	GT	UPSTREAM	-	ENSOCUG00000007643	NIPAL1
2	36823436	TTC	T	INTRON	-	ENSOCUG00000007656	TEC
2	38030027	C	CAGACAT	INTERGENIC
2	43397546	TTC	T	INTRON	-	ENSOCUG00000027088
2	48208954	AT	A	INTERGENIC
2	53791138	TGA	T	INTERGENIC
2	54212538	GA	G	INTRON	-	ENSOCUG00000017884	VEGFC
2	54812379	A	ATT	INTRON	-	ENSOCUG00000001040	NEIL3
2	55391696	C	CT	INTERGENIC
2	57389646	A	AGT	INTERGENIC
2	58001993	CAG	C	INTERGENIC
2	58031519	AT	A	INTERGENIC
2	60499482	TA	T	INTRON	-	ENSOCUG00000016984	WWC2
2	61091807	TG	T	INTERGENIC
2	62062943	TC	T	INTRON	-	ENSOCUG00000003903	CENPU
2	62166245	T	TAGAAG	INTRON	-	ENSOCUG00000003903	CENPU
2	64147671	TA	T	INTRON	-	ENSOCUG00000001439	FAT1
2	64278720	CT	C	INTERGENIC
2	64298587	AAT	A	INTERGENIC
2	65910506	A	AT	INTERGENIC
2	66337183	AT	A	INTERGENIC
2	66560105	T	TAC	INTERGENIC
2	66561089	G	GCA	INTERGENIC
2	66840204	TA	T	INTERGENIC
2	67239643	GGA	G	INTERGENIC
2	67822805	A	ATCTG	INTERGENIC
2	68046280	CT	C	INTRON	-	ENSOCUG00000005218	MTUS1
2	68055953	CA	C	INTRON	-	ENSOCUG00000005218	MTUS1
2	68056149	A	AAAAGACC	INTRON	-	ENSOCUG00000005218	MTUS1
2	68061628	T	TA	INTRON	-	ENSOCUG00000005218	MTUS1
2	68065784	C	CAACA	INTRON	-	ENSOCUG00000005218	MTUS1
2	68090603	C	CACAGA	INTRON	-	ENSOCUG00000005211	PDGFRL
2	68104297	AACAG	A	INTERGENIC
2	68162931	C	CT	INTERGENIC
2	68168508	A	AC	INTERGENIC
2	68351493	T	TAC	INTERGENIC
2	68635596	GAAT	G	INTRON	-	ENSOCUG00000014589	CNOT7
2	68636028	T	TA	INTRON	-	ENSOCUG00000014589	CNOT7
2	69264710	CG	C	INTERGENIC
2	69267318	T	TA	INTERGENIC
2	69269216	CAGTG	C	INTERGENIC
2	69282855	AATG	A	INTERGENIC
2	69283089	A	AT	INTERGENIC
2	69284028	GC	G	INTERGENIC
2	69284479	GA	G	INTERGENIC
2	69288556	TA	T	INTERGENIC
2	69311017	AT	A	INTERGENIC
2	69311304	C	CA	INTERGENIC
2	69311891	T	TC	INTERGENIC
2	69348808	ACTTC	A	INTERGENIC
2	69353604	C	CT	INTERGENIC
2	69354350	A	AT	INTERGENIC
2	69383869	T	TAAAAA	UPSTREAM	-	ENSOCUG00000025641	LOC111152937
2	69523543	A	ATGTG	INTERGENIC
2	69674761	CA	C	INTERGENIC
2	69728364	C	CTATCAATAA	INTRON	-	ENSOCUG00000014197	MSR1
2	69859992	C	CAGTA	INTERGENIC
2	70221515	T	TTTG	INTERGENIC
2	70226329	G	GC	INTERGENIC
2	70240696	T	TTA	INTERGENIC
2	70352880	T	TACAG	INTRON	-	ENSOCUG00000003212	TUSC3
2	70368677	TGTGC	T	INTRON	-	ENSOCUG00000003212	TUSC3
2	74212773	T	TG	INTRON	-	ENSOCUG00000024073
2	74451184	T	TC	INTERGENIC
2	76261216	T	TA	INTERGENIC
2	77068573	GTTTTTGTTTTTTTGT	G	INTRON	-	ENSOCUG00000017234	GSR
2	78935992	A	AGT	INTERGENIC
2	85990110	GTA	G	INTERGENIC
2	88055891	C	CA	INTERGENIC
2	94155688	TTTTG	T	INTERGENIC
2	94432108	T	TCTCTCTCTCTCTCTCTCTCTCTCTCTCC	DOWNSTREAM	-	ENSOCUG00000032996	C2orf92
2	95224124	GT	G	INTERGENIC
2	96063085	CAG	C	INTRON	-	ENSOCUG00000029197	ACOXL
2	96139160	CT	C	INTRON	-	ENSOCUG00000029197	ACOXL
2	96693549	AC	A	INTERGENIC
2	97004414	T	TC	UPSTREAM	-	ENSOCUG00000013010	TMEM87B
2	98611145	A	AT	INTRON	-	ENSOCUG00000033225
2	98841318	C	CA	INTRON	-	ENSOCUG00000031913
2	99734329	ATC	A	INTERGENIC
2	100177912	TG	T	INTRON	-	ENSOCUG00000010178	IMMT
2	101912440	ATTT	A	INTERGENIC
2	103393108	TC	T	INTERGENIC
2	105471517	GT	G	INTERGENIC
2	105619449	CGA	C	INTERGENIC
2	106015530	A	AT	INTRON	-	ENSOCUG00000029576	CTNNA2
2	106092087	T	TA	INTRON	-	ENSOCUG00000029576	CTNNA2
2	109687670	TA	T	INTERGENIC
2	109864407	C	CA	INTERGENIC
2	109881889	AT	A	INTERGENIC
2	109881920	G	GAAACATAGTT	INTERGENIC
2	109961479	G	GTTTTTTTTTT	INTERGENIC
2	110243434	G	GTGTTTTTTT	INTERGENIC
2	110357893	T	TC	INTERGENIC
2	110477082	TAAA	T	INTERGENIC
2	110708224	CTG	C	INTERGENIC
2	111078058	AT	A	INTERGENIC
2	113171634	CAA	C	INTRON	-	ENSOCUG00000002429	CCT7
2	114964968	TA	T	INTRON	-	ENSOCUG00000010045	ZNF638
2	115004026	CT	C	INTRON	-	ENSOCUG00000010045	ZNF638
2	117605829	TA	T	INTRON	-	ENSOCUG00000006121	APLF
2	118982024	CT	C	INTERGENIC
2	119740713	TA	T	INTRON	-	ENSOCUG00000001842	MEIS1
2	120693254	C	CCT	INTERGENIC
2	120840318	A	ATC	INTERGENIC
2	121160435	TGA	T	INTERGENIC
2	121162859	C	CCA	INTERGENIC
2	121170437	AAGAG	A	INTERGENIC
2	121174005	T	TTCCTC	UPSTREAM	-	ENSOCUG00000017003	RAB1A
2	121182525	C	CA	INTRON	-	ENSOCUG00000017003	RAB1A
2	121183065	A	AT	INTRON	-	ENSOCUG00000017003	RAB1A
2	121183604	AT	A	INTRON	-	ENSOCUG00000017003	RAB1A
2	121185978	CAAAT	C	INTRON	-	ENSOCUG00000017003	RAB1A
2	121186921	G	GATAGTCCTTGGTT	INTRON	-	ENSOCUG00000017003	RAB1A
2	121190287	C	CT	INTRON	-	ENSOCUG00000017003	RAB1A
2	121190417	C	CT	INTRON	-	ENSOCUG00000017003	RAB1A
2	121192648	GT	G	INTRON	-	ENSOCUG00000017003	RAB1A
2	121192917	GT	G	INTRON	-	ENSOCUG00000017003	RAB1A
2	121193629	AAGTC	A	INTRON	-	ENSOCUG00000017003	RAB1A
2	121194816	TAA	T	INTRON	-	ENSOCUG00000017003	RAB1A
2	121198310	G	GT	INTRON	-	ENSOCUG00000017003	RAB1A
2	121198563	CA	C	INTRON	-	ENSOCUG00000017003	RAB1A
2	121198784	A	AC	INTRON	-	ENSOCUG00000017003	RAB1A
2	121199660	A	AG	INTRON	-	ENSOCUG00000017003	RAB1A
2	121200780	T	TTATATTTA	INTRON	-	ENSOCUG00000017003	RAB1A
2	121211238	C	CGTGA	INTRON	-	ENSOCUG00000017003	RAB1A
2	121215341	C	CTTCATT	UTR_3_PRIME	-	ENSOCUG00000016996	CEP68
2	121217064	AT	A	INTRON	-	ENSOCUG00000016996	CEP68
2	121222625	A	ATAGAG	INTRON	-	ENSOCUG00000016996	CEP68
2	121228369	A	ATCTGCCACAC	INTRON	-	ENSOCUG00000016996	CEP68
2	121234596	AGGAGAGGC	A	UPSTREAM	-	ENSOCUG00000016996	CEP68
2	121234620	CAG	C	UPSTREAM	-	ENSOCUG00000016996	CEP68
2	121235431	A	AGAG	UPSTREAM	-	ENSOCUG00000016996	CEP68
2	121240507	CCTGGT	C	INTERGENIC
2	121244378	GCA	G	INTERGENIC
2	121248294	C	CAG	INTERGENIC
2	121251830	C	CG	INTERGENIC
2	121252626	CAA	C	INTERGENIC
2	121253168	A	AG	INTERGENIC
2	121329512	CAGAGAGAG	C	INTERGENIC
2	121330709	T	TCCCCCCG	INTERGENIC
2	121332861	TC	T	INTERGENIC
2	121333070	A	ACCTGTACGTAACTTGCACAGACCTTTT	INTERGENIC
2	121333736	G	GA	INTERGENIC
2	121342421	GC	G	INTERGENIC
2	121346650	T	TTGTTATCGTA	INTERGENIC
2	121346723	GCAGA	G	INTERGENIC
2	121346943	A	ACTGTCCCAAACAGCACCTCGC	INTERGENIC
2	121347853	C	CA	INTERGENIC
2	121348151	T	TGTC	INTERGENIC
2	121348286	G	GA	INTERGENIC
2	121348859	C	CA	INTERGENIC
2	121348961	CCGCT	C	INTERGENIC
2	121349223	CAG	C	INTERGENIC
2	121349401	G	GTT	INTERGENIC
2	121350419	GT	G	INTERGENIC
2	121350712	G	GCACTTT	INTERGENIC
2	121350761	GA	G	INTERGENIC
2	122146005	CA	C	INTERGENIC
2	125368321	T	TGGGA	INTERGENIC
2	125385065	C	CA	INTERGENIC
2	125973060	CTAT	C	INTERGENIC
2	125973138	G	GCAAGTAT	INTERGENIC
2	125973396	T	TGAGA	INTERGENIC
2	127736926	TC	T	INTERGENIC
2	131139040	G	GC	INTRON	-	ENSOCUG00000012044	EML6
2	131139065	GA	G	INTRON	-	ENSOCUG00000012044	EML6
2	133126584	C	CTT	INTERGENIC
2	137359300	G	GT	INTRON	-	ENSOCUG00000011234	FSHR
2	138465563	GC	G	INTERGENIC
2	141214697	TA	T	INTERGENIC
2	141214752	A	ATT	INTERGENIC
2	141215339	C	CG	INTERGENIC
2	141217130	ATGTGTGTGTGTGAGTGTGACTGTGTGTTTGAATGCATGTGTGTATGTATGAGTGTT	A	INTERGENIC
2	141217343	AGT	A	INTERGENIC
2	141217495	T	TGTGA	INTERGENIC
2	141217757	A	ATGTG	INTERGENIC
2	141219077	CAGAGG	C	INTERGENIC
2	141219558	GCACA	G	INTERGENIC
2	141219805	CGCG	C	INTERGENIC
2	141219819	CACACACACACACACAT	C	INTERGENIC
2	141221323	A	AG	INTERGENIC
2	141221688	TC	T	INTERGENIC
2	141222247	T	TG	INTERGENIC
2	141222594	T	TAGG	INTERGENIC
2	141223081	CA	C	INTERGENIC
2	141225859	G	GGT	INTERGENIC
2	141228277	G	GTGTGTGTA	INTERGENIC
2	141228636	C	CTT	INTERGENIC
2	141228669	AT	A	INTERGENIC
2	141228784	CTTT	C	INTERGENIC
2	141229645	T	TG	INTERGENIC
2	141230633	G	GC	INTERGENIC
2	141231341	GGTT	G	INTERGENIC
2	141231521	C	CT	INTERGENIC
2	141232774	AGCAC	A	INTERGENIC
2	141233309	G	GA	INTERGENIC
2	141238078	CTCTCTG	C	INTERGENIC
2	141724298	CTTT	C	INTRON	-	ENSOCUG00000005476	CAMKMT
2	142058795	CA	C	INTRON	-	ENSOCUG00000005461
2	143978650	GGT	G	INTRON	-	ENSOCUG00000015526	EML4
2	148848027	C	CT	INTERGENIC
2	153398865	TA	T	INTRON	-	ENSOCUG00000009598	LTBP1
2	155416368	C	CAGG	INTRON	-	ENSOCUG00000016758
2	160196668	GT	G	INTERGENIC
2	160721815	CTTTTCTTTTTTTTTCTTTTTT	C	INTERGENIC
2	160736724	AG	A	INTERGENIC
2	160779672	AT	A	INTERGENIC
2	160783575	G	GTTTATTTA	INTERGENIC
2	160819097	GCGCGCCGGC	G	INTERGENIC
2	160852214	GT	G	INTERGENIC
2	160852279	G	GA	INTERGENIC
2	160852482	TA	T	INTERGENIC
2	160852748	CCTGGCAACGGGCTGTGATTGGATGGCTTCAGAAACCACACGACAACAGAGCCTGA	C	INTERGENIC
2	160853309	ATTC	A	INTERGENIC
2	160854127	A	ATG	INTERGENIC
2	160854469	GA	G	INTERGENIC
2	160856035	C	CT	INTERGENIC
2	160858298	CAGGAGCCAGGAGCCAGGAGCCA	C	INTERGENIC
2	160859321	C	CT	INTERGENIC
2	161511712	TTC	T	INTERGENIC
2	161842029	TA	T	INTERGENIC
2	164540991	T	TA	INTRON	-	ENSOCUG00000015460	NBAS
2	164985910	T	TGA	INTERGENIC
2	167125672	TGTTG	T	INTERGENIC
2	168028819	T	TGA	INTERGENIC
2	168064740	T	TTC	INTERGENIC
2	168070655	T	TAA	INTERGENIC
2	168221610	TTCC	T	INTERGENIC
2	168297547	G	GA	INTERGENIC
2	169246215	GGT	G	INTERGENIC
3	1273570	TG	T	INTRON	-	ENSOCUG00000013815	SEMA6A
3	1646292	A	AT	INTERGENIC
3	3045673	A	AG	INTERGENIC
3	3045949	AT	A	INTERGENIC
3	3306214	TAA	T	INTERGENIC
3	3335559	A	AG	INTERGENIC
3	3337149	T	TA	INTERGENIC
3	3337188	GA	G	INTERGENIC
3	3342627	C	CGCAAAAACAAGAGACAACAAGTGTCGGTGAT	INTERGENIC
3	3351176	TG	T	INTERGENIC
3	3359106	C	CCA	INTERGENIC
3	3399874	GA	G	INTRON	-	ENSOCUG00000016146	DTWD2
3	3678261	AAACT	A	INTRON	-	ENSOCUG00000000051	DMXL1
3	3710395	CTT	C	INTRON	-	ENSOCUG00000000051	DMXL1
3	3713347	A	AT	INTRON	-	ENSOCUG00000000051	DMXL1
3	3713590	G	GTGTA	INTRON	-	ENSOCUG00000000051	DMXL1
3	3714591	AC	A	INTRON	-	ENSOCUG00000000051	DMXL1
3	3714637	AT	A	INTRON	-	ENSOCUG00000000051	DMXL1
3	3715366	GA	G	INTRON	-	ENSOCUG00000000051	DMXL1
3	3715573	TG	T	INTRON	-	ENSOCUG00000000051	DMXL1
3	3717976	T	TA	INTRON	-	ENSOCUG00000000051	DMXL1
3	3718585	A	AAGTTG	INTRON	-	ENSOCUG00000000051	DMXL1
3	3718637	T	TAGAG	INTRON	-	ENSOCUG00000000051	DMXL1
3	3718924	CACTT	C	INTRON	-	ENSOCUG00000000051	DMXL1
3	3719731	T	TGG	INTRON	-	ENSOCUG00000000051	DMXL1
3	3721263	TACAA	T	INTRON	-	ENSOCUG00000000051	DMXL1
3	3721399	CT	C	INTRON	-	ENSOCUG00000000051	DMXL1
3	3721430	A	AT	INTRON	-	ENSOCUG00000000051	DMXL1
3	3723432	T	TC	INTRON	-	ENSOCUG00000000051	DMXL1
3	3723526	TA	T	INTRON	-	ENSOCUG00000000051	DMXL1
3	3725152	C	CTT	INTRON	-	ENSOCUG00000000051	DMXL1
3	3725576	A	AAAC	INTRON	-	ENSOCUG00000000051	DMXL1
3	3726228	G	GAATTTCTT	INTRON	-	ENSOCUG00000000051	DMXL1
3	3726384	A	AT	INTRON	-	ENSOCUG00000000051	DMXL1
3	3726679	C	CT	INTRON	-	ENSOCUG00000000051	DMXL1
3	3726930	CT	C	INTRON	-	ENSOCUG00000000051	DMXL1
3	3729099	AGTGGACTCTTCT	A	INTRON	-	ENSOCUG00000000051	DMXL1
3	3730141	T	TTTGA	INTRON	-	ENSOCUG00000000051	DMXL1
3	3730250	TCTC	T	INTRON	-	ENSOCUG00000000051	DMXL1
3	3730405	T	TTTCTC	INTRON	-	ENSOCUG00000000051	DMXL1
3	3732401	TC	T	INTRON	-	ENSOCUG00000000051	DMXL1
3	3732430	C	CAT	INTRON	-	ENSOCUG00000000051	DMXL1
3	3732531	AT	A	INTRON	-	ENSOCUG00000000051	DMXL1
3	3735629	T	TTTA	INTRON	-	ENSOCUG00000000051	DMXL1
3	3736220	GT	G	INTRON	-	ENSOCUG00000000051	DMXL1
3	3736494	G	GT	INTRON	-	ENSOCUG00000000051	DMXL1
3	3736985	CAG	C	INTRON	-	ENSOCUG00000000051	DMXL1
3	3737119	T	TAAAGCCTCTTCCCTTAATTCA	INTRON	-	ENSOCUG00000000051	DMXL1
3	3737650	GAGAGACAGAGTTAC	G	INTRON	-	ENSOCUG00000000051	DMXL1
3	3738030	T	TTTAA	INTRON	-	ENSOCUG00000000051	DMXL1
3	3739309	C	CTT	INTRON	-	ENSOCUG00000000051	DMXL1
3	3740242	ACCAGG	A	INTRON	-	ENSOCUG00000000051	DMXL1
3	3740296	G	GA	INTRON	-	ENSOCUG00000000051	DMXL1
3	3740570	TA	T	INTRON	-	ENSOCUG00000000051	DMXL1
3	3741695	A	AGCTCCTG	INTRON	-	ENSOCUG00000000051	DMXL1
3	3743200	G	GAGAC	INTRON	-	ENSOCUG00000000051	DMXL1
3	3746726	CA	C	INTRON	-	ENSOCUG00000000051	DMXL1
3	3747139	TTAAA	T	INTRON	-	ENSOCUG00000000051	DMXL1
3	3747196	GT	G	INTRON	-	ENSOCUG00000000051	DMXL1
3	3747239	A	ACAGAGG	INTRON	-	ENSOCUG00000000051	DMXL1
3	3747997	G	GTT	INTRON	-	ENSOCUG00000000051	DMXL1
3	3753384	CTA	C	INTRON	-	ENSOCUG00000000051	DMXL1
3	3756560	TTCC	T	INTRON	-	ENSOCUG00000000051	DMXL1
3	3759228	CTGT	C	INTRON	-	ENSOCUG00000000051	DMXL1
3	3759265	GGAAAAA	G	INTRON	-	ENSOCUG00000000051	DMXL1
3	3759320	AC	A	INTRON	-	ENSOCUG00000000051	DMXL1
3	3759631	CG	C	INTRON	-	ENSOCUG00000000051	DMXL1
3	3759951	G	GC	UTR_3_PRIME	-	ENSOCUG00000000051	DMXL1
3	3763312	C	CAACAT	DOWNSTREAM	-	ENSOCUG00000000051	DMXL1
3	3766931	C	CG	INTERGENIC
3	3767159	TTGTA	T	INTERGENIC
3	3767269	ATATATAAGAAACTCC	A	INTERGENIC
3	3767410	GCTAGGAGACAAGGGAGTAAAAC	G	INTERGENIC
3	3767478	A	AAAAT	INTERGENIC
3	3768822	CT	C	INTERGENIC
3	4827728	GT	G	INTERGENIC
3	5357552	G	GT	INTERGENIC
3	5386929	C	CTTTTGTGCAGAGTGAATATG	INTERGENIC
3	5444707	AGTCCACT	A	UPSTREAM	-	ENSOCUG00000022384
3	8509020	AT	A	INTERGENIC
3	10424238	C	CAGCTGGGCCACACTGGGCTCCGGCAGCCACCTCACCCTGCACAACGGCTGCACAGATCTCG	INTRON	-	ENSOCUG00000010197	PHAX
3	11070501	TAC	T	INTRON	-	ENSOCUG00000003724	MEGF10
3	11431145	GTGTGTGTT	G	INTRON	-	ENSOCUG00000023531
3	16814155	A	AGAGGGAGAAGGG	INTERGENIC
3	17206719	T	TTTA	UPSTREAM	-	ENSOCUG00000009800	JADE2
3	23045023	A	ATC	INTRON	-	ENSOCUG00000008769	PCDHAC2
3	23612181	A	AC	INTERGENIC
3	23667096	C	CT	INTERGENIC
3	23793094	A	AG	INTERGENIC
3	28565520	AG	A	DOWNSTREAM	-	ENSOCUG00000021792
3	31309438	CT	C	INTRON	-	ENSOCUG00000006669	CSNK1A1
3	32089563	AAAAAC	A	INTERGENIC
3	33616608	GT	G	INTERGENIC
3	33641608	G	GT	INTERGENIC
3	35204299	C	CA	INTRON	-	ENSOCUG00000016780	GRIA1
3	36372128	A	AGT	INTERGENIC
3	36547534	CAGAGA	C	INTERGENIC
3	37834078	T	TATC	UPSTREAM	-	ENSOCUG00000002000	SGCD
3	37884184	CGT	C	INTRON	-	ENSOCUG00000002000	SGCD
3	37899881	GAAATGGGCTTACAGCTGC	G	INTRON	-	ENSOCUG00000002000	SGCD
3	37899920	CTGCCCTT	C	INTRON	-	ENSOCUG00000002000	SGCD
3	37903232	C	CTGTTTCAAAACCATTACAAATATTGCTCTCT	INTRON	-	ENSOCUG00000002000	SGCD
3	37906390	G	GATCGATCGATCGATCA	INTRON	-	ENSOCUG00000002000	SGCD
3	37906621	TG	T	INTRON	-	ENSOCUG00000002000	SGCD
3	37906811	TTTTC	T	INTRON	-	ENSOCUG00000002000	SGCD
3	37909092	G	GA	INTRON	-	ENSOCUG00000002000	SGCD
3	37911413	TA	T	INTRON	-	ENSOCUG00000002000	SGCD
3	37911934	G	GCCCATTTTCCTGGTT	INTRON	-	ENSOCUG00000002000	SGCD
3	37918568	G	GA	INTRON	-	ENSOCUG00000002000	SGCD
3	37924599	C	CAGAT	INTRON	-	ENSOCUG00000002000	SGCD
3	37925121	GAAAGT	G	INTRON	-	ENSOCUG00000002000	SGCD
3	38040811	CG	C	INTRON	-	ENSOCUG00000002000	SGCD
3	38041122	AC	A	INTRON	-	ENSOCUG00000002000	SGCD
3	38041708	AG	A	INTRON	-	ENSOCUG00000002000	SGCD
3	38042120	C	CTTTCTT	INTRON	-	ENSOCUG00000002000	SGCD
3	38042211	CA	C	INTRON	-	ENSOCUG00000002000	SGCD
3	38042293	A	AG	INTRON	-	ENSOCUG00000002000	SGCD
3	38044737	TGATTTCTCA	T	INTRON	-	ENSOCUG00000002000	SGCD
3	38045182	AT	A	INTRON	-	ENSOCUG00000002000	SGCD
3	38076536	C	CATT	INTRON	-	ENSOCUG00000002000	SGCD
3	38077254	CAG	C	INTRON	-	ENSOCUG00000002000	SGCD
3	38161017	G	GA	INTRON	-	ENSOCUG00000002000	SGCD
3	38163420	TG	T	INTRON	-	ENSOCUG00000002000	SGCD
3	38168033	TAG	T	INTRON	-	ENSOCUG00000002000	SGCD
3	38170422	CT	C	INTRON	-	ENSOCUG00000002000	SGCD
3	38174868	T	TAA	INTRON	-	ENSOCUG00000002000	SGCD
3	38176426	GAT	G	INTRON	-	ENSOCUG00000002000	SGCD
3	38176450	A	ATGAAAGATCTTC	INTRON	-	ENSOCUG00000002000	SGCD
3	38179331	G	GC	INTRON	-	ENSOCUG00000002000	SGCD
3	38179751	A	AAACTCTGT	INTRON	-	ENSOCUG00000002000	SGCD
3	38185426	CCT	C	INTRON	-	ENSOCUG00000002000	SGCD
3	38191066	GATT	G	INTRON	-	ENSOCUG00000002000	SGCD
3	38193714	G	GT	INTRON	-	ENSOCUG00000002000	SGCD
3	38195462	AAAATCTGGGAACAACCAGG	A	INTRON	-	ENSOCUG00000002000	SGCD
3	38195789	CCTTT	C	INTRON	-	ENSOCUG00000002000	SGCD
3	38195810	TCTCTCA	T	INTRON	-	ENSOCUG00000002000	SGCD
3	38195852	TA	T	INTRON	-	ENSOCUG00000002000	SGCD
3	38196296	C	CG	INTRON	-	ENSOCUG00000002000	SGCD
3	38197507	G	GA	INTRON	-	ENSOCUG00000002000	SGCD
3	38205874	C	CTATCACTT	INTRON	-	ENSOCUG00000002000	SGCD
3	38217149	T	TAA	INTRON	-	ENSOCUG00000002000	SGCD
3	38219688	A	AT	INTRON	-	ENSOCUG00000002000	SGCD
3	38248634	AAT	A	INTERGENIC
3	38265155	CCTTTTT	C	INTERGENIC
3	38300336	A	AT	INTERGENIC
3	38323678	CCT	C	INTERGENIC
3	38324986	TTTTTTTTTC	T	INTERGENIC
3	38325509	TA	T	INTERGENIC
3	38327624	G	GT	INTERGENIC
3	38330056	T	TG	INTERGENIC
3	38330321	AG	A	INTERGENIC
3	38331588	TA	T	INTERGENIC
3	38331898	TAA	T	INTERGENIC
3	38332658	GTTTCATT	G	INTERGENIC
3	38333446	TATCATCCC	T	INTERGENIC
3	38333954	AAT	A	INTERGENIC
3	38334427	GC	G	INTERGENIC
3	38339606	TC	T	INTERGENIC
3	38340132	AAT	A	INTERGENIC
3	38340476	CTT	C	INTERGENIC
3	38342480	GATC	G	INTERGENIC
3	38342912	CAGAAAA	C	INTERGENIC
3	39599991	AACAC	A	INTERGENIC
3	39635024	G	GA	INTERGENIC
3	39644190	A	AGT	INTERGENIC
3	39811973	G	GT	INTERGENIC
3	40039995	G	GGCTC	INTERGENIC
3	40040490	T	TG	INTERGENIC
3	40048916	T	TGG	INTERGENIC
3	40049033	ATGGTAT	A	INTERGENIC
3	40150413	TTA	T	INTRON	-	ENSOCUG00000008985	EBF1
3	40155616	CA	C	INTRON	-	ENSOCUG00000008985	EBF1
3	40169899	AAT	A	INTRON	-	ENSOCUG00000008985	EBF1
3	40174616	ACTT	A	INTRON	-	ENSOCUG00000008985	EBF1
3	40177796	A	ACTCGGAGTG	INTRON	-	ENSOCUG00000008985	EBF1
3	40181871	CTT	C	INTRON	-	ENSOCUG00000008985	EBF1
3	40183782	TC	T	INTRON	-	ENSOCUG00000008985	EBF1
3	40194671	TTCTC	T	INTRON	-	ENSOCUG00000008985	EBF1
3	40199573	AC	A	INTRON	-	ENSOCUG00000008985	EBF1
3	40201562	AT	A	INTRON	-	ENSOCUG00000008985	EBF1
3	40203440	GA	G	INTRON	-	ENSOCUG00000008985	EBF1
3	40206325	TTTGAAGTGGATGTATG	T	INTRON	-	ENSOCUG00000008985	EBF1
3	40207585	CTCAA	C	INTRON	-	ENSOCUG00000008985	EBF1
3	40207854	GA	G	INTRON	-	ENSOCUG00000008985	EBF1
3	40208695	GTTC	G	INTRON	-	ENSOCUG00000008985	EBF1
3	40209496	C	CT	INTRON	-	ENSOCUG00000008985	EBF1
3	40210458	TTTTA	T	INTRON	-	ENSOCUG00000008985	EBF1
3	40210489	TGA	T	INTRON	-	ENSOCUG00000008985	EBF1
3	40212037	A	ATCTT	INTRON	-	ENSOCUG00000008985	EBF1
3	40212060	CTG	C	INTRON	-	ENSOCUG00000008985	EBF1
3	40212456	C	CA	INTRON	-	ENSOCUG00000008985	EBF1
3	40220331	T	TA	INTRON	-	ENSOCUG00000008985	EBF1
3	40222021	A	AAG	INTRON	-	ENSOCUG00000008985	EBF1
3	40226423	A	AAAGGATCGATAGGTTACAGATACACACAGCACAGACATGCTCCCAGTCC	INTRON	-	ENSOCUG00000008985	EBF1
3	40234910	T	TC	INTRON	-	ENSOCUG00000008985	EBF1
3	40238870	T	TTC	INTRON	-	ENSOCUG00000008985	EBF1
3	40245874	G	GTT	INTRON	-	ENSOCUG00000008985	EBF1
3	40265210	T	TC	INTRON	-	ENSOCUG00000008985	EBF1
3	40267431	T	TTGTTGTGTTGTGTTG	INTRON	-	ENSOCUG00000008985	EBF1
3	40303899	A	AC	INTRON	-	ENSOCUG00000008985	EBF1
3	48205304	TG	T	INTERGENIC
3	50899786	T	TGA	INTERGENIC
3	50967554	TAG	T	INTERGENIC
3	51050925	T	TTC	INTERGENIC
3	51073315	A	ACCCCAG	INTERGENIC
3	51374116	CT	C	INTERGENIC
3	51405654	T	TAC	INTERGENIC
3	53284315	TTC	T	INTRON	-	ENSOCUG00000005098	STK10
3	53410261	TA	T	INTRON	-	ENSOCUG00000005108	UBTD2
3	57299641	CCT	C	UPSTREAM	-	ENSOCUG00000000398	UNC5A
3	58534879	CAG	C	INTRON	-	ENSOCUG00000003217	COL23A1
3	65788373	AAG	A	INTERGENIC
3	66903893	T	TG	INTERGENIC
3	67101571	G	GA	INTERGENIC
3	68167454	C	CA	INTERGENIC
3	69319153	AT	A	INTERGENIC
3	69319166	AT	A	INTERGENIC
3	70127408	AC	A	INTRON	-	ENSOCUG00000015022	RP1
3	70985673	GA	G	INTRON	-	ENSOCUG00000017875	XKR4
3	71396771	T	TGA	INTERGENIC
3	72274874	AT	A	INTERGENIC
3	72622609	C	CA	INTRON	-	ENSOCUG00000004428	IMPAD1
3	73083229	CT	C	INTERGENIC
3	74938155	TTC	T	INTERGENIC
3	77003057	A	AT	INTRON	-	ENSOCUG00000005338	CLVS1
3	78176238	CT	C	INTERGENIC
3	79482518	AAT	A	INTERGENIC
3	79536406	T	TA	INTERGENIC
3	79833397	TA	T	INTERGENIC
3	79894765	ACTCT	A	INTERGENIC
3	84302846	GT	G	INTRON	-	ENSOCUG00000008109	C8orf34
3	84394568	AT	A	INTRON	-	ENSOCUG00000008109	C8orf34
3	88870977	GA	G	UPSTREAM	-	ENSOCUG00000012475	SBSPON
3	88998374	TTG	T	INTERGENIC
3	92818929	GA	G	INTERGENIC
3	97398741	CTCTGAAGCTTCTTTTTTTTTTAACTTTTATTTAATGAATATAAATTTCCAAAGTACGACTTATGGATTACAACGGCTTCCCCCCCATACCATCCCTCCCACCCACAACCCTCCCCTT	C	INTRON	-	ENSOCUG00000006847	CHMP4C
3	98124755	AT	A	INTERGENIC
3	98375667	TA	T	INTERGENIC
3	98644746	GAT	G	INTERGENIC
3	102558657	AAAG	A	INTRON	-	ENSOCUG00000029386	CNBD1
3	103066785	C	CT	INTERGENIC
3	104496989	ACTGAGT	A	INTERGENIC
3	104543311	GA	G	INTERGENIC
3	104618129	AAC	A	INTERGENIC
3	104826045	T	TA	INTERGENIC
3	118930700	TA	T	INTERGENIC
3	118942826	TA	T	INTERGENIC
3	118985105	CAGAGAAAGAGAG	C	INTERGENIC
3	119083538	CA	C	INTRON	-	ENSOCUG00000011775	RIMS2
3	119507523	A	AT	INTRON	-	ENSOCUG00000011775	RIMS2
3	119677383	CG	C	INTERGENIC
3	119877475	A	AT	INTRON	-	ENSOCUG00000002245	LRP12
3	120071785	G	GTC	INTERGENIC
3	120709611	C	CT	INTRON	-	ENSOCUG00000005930	ZFPM2
3	121981549	C	CAG	INTRON	-	ENSOCUG00000000462	OXR1
3	122655220	CAT	C	INTERGENIC
3	122931805	G	GA	INTRON	-	ENSOCUG00000003722	ANGPT1
3	123200730	GTC	G	INTERGENIC
3	125102025	C	CT	INTRON	-	ENSOCUG00000004726	EBAG9
3	125213990	GT	G	INTRON	-	ENSOCUG00000004730	SYBU
3	125224817	CT	C	INTRON	-	ENSOCUG00000004730	SYBU
3	125224845	C	CCGCTGCAGCCG	INTRON	-	ENSOCUG00000004730	SYBU
3	129400267	CT	C	INTERGENIC
3	135619418	G	GA	INTRON	-	ENSOCUG00000017950	TAF2
3	136697395	GGA	G	INTERGENIC
3	139110245	T	TA	INTERGENIC
3	140701963	CAG	C	INTERGENIC
3	141089167	AT	A	DOWNSTREAM	-	ENSOCUG00000008539	NSMCE2
3	141091476	TG	T	DOWNSTREAM	-	ENSOCUG00000008539	NSMCE2
3	141954674	TA	T	INTERGENIC
3	142861680	GT	G	INTERGENIC
3	143053861	GA	G	INTERGENIC
3	143308515	C	CA	INTERGENIC
3	143855100	TAG	T	INTERGENIC
3	144403078	AT	A	INTERGENIC
3	144450953	AT	A	INTERGENIC
3	144539799	T	TA	INTERGENIC
3	144539822	GT	G	INTERGENIC
3	144659402	CT	C	INTERGENIC
3	146857891	GCCCCTC	G	INTRON	-	ENSOCUG00000023866
3	146858119	A	AG	INTRON	-	ENSOCUG00000023866
3	146861296	TGCCCTCACGAGCTCTTAGGAAAAACCAGCGAG	T	INTRON	-	ENSOCUG00000023866
3	148064036	CT	C	INTRON	-	ENSOCUG00000012036	KCNQ3
3	148094091	G	GT	INTRON	-	ENSOCUG00000012036	KCNQ3
3	148108629	C	CTT	INTRON	-	ENSOCUG00000012036	KCNQ3
3	148758516	T	TTGGGTGGGTGCATGGATGGGTGAGTGGATGGA	INTRON	-	ENSOCUG00000002999
3	150566811	GGA	G	INTERGENIC
3	151083421	C	CCTGA	INTRON	-	ENSOCUG00000000743	KHDRBS3
3	151132783	T	TG	INTRON	-	ENSOCUG00000000743	KHDRBS3
3	151531840	GA	G	INTERGENIC
3	151748975	A	ACTCTCTCT	INTERGENIC
3	151986914	T	TA	INTERGENIC
3	151992187	C	CGAGA	INTERGENIC
3	152677677	AGT	A	INTERGENIC
4	116058	AAAT	A	INTERGENIC
4	410889	CT	C	INTERGENIC
4	2737667	A	AAAATAAAT	INTERGENIC
4	3178677	AAGATGGGC	A	INTRON	-	ENSOCUG00000003207	TLDC2
4	3185001	CAGAG	C	UPSTREAM	-	ENSOCUG00000003207	TLDC2
4	3188030	AGCCTCC	A	UPSTREAM	-	ENSOCUG00000003207	TLDC2
4	3190232	A	AT	INTERGENIC
4	3264536	AC	A	DOWNSTREAM	-	ENSOCUG00000004426	SOGA1
4	3275819	GT	G	INTRON	-	ENSOCUG00000004421	DSN1
4	3284449	A	ACT	DOWNSTREAM	-	ENSOCUG00000004421	DSN1
4	3284502	TCGGAACCACCCAGTG	T	DOWNSTREAM	-	ENSOCUG00000004421	DSN1
4	3287020	GTTC	G	INTERGENIC
4	3304716	CA	C	UPSTREAM	-	ENSOCUG00000004578	NDRG3
4	3313332	TA	T	INTRON	-	ENSOCUG00000004578	NDRG3
4	3318467	GT	G	INTRON	-	ENSOCUG00000004578	NDRG3
4	3318825	CAGAG	C	INTRON	-	ENSOCUG00000004578	NDRG3
4	3319879	C	CGCGGGGGTGGTCTTGTAGAAGGGAACCTCCTGGCACAGCTGACCATGATTCCTTAATGTCCTTTTCATCAT	INTRON	-	ENSOCUG00000004578	NDRG3
4	3320479	T	TA	INTRON	-	ENSOCUG00000004578	NDRG3
4	3322816	A	ATGTGTGTGTGTGTGTG	INTRON	-	ENSOCUG00000004578	NDRG3
4	3325257	TAAAG	T	INTRON	-	ENSOCUG00000004578	NDRG3
4	3337032	C	CA	INTRON	-	ENSOCUG00000004578	NDRG3
4	3346603	AT	A	INTRON	-	ENSOCUG00000004578	NDRG3
4	3347658	A	AT	INTRON	-	ENSOCUG00000004578	NDRG3
4	3350904	AGAGTGCT	A	INTRON	-	ENSOCUG00000004578	NDRG3
4	3351248	T	TTC	INTRON	-	ENSOCUG00000004578	NDRG3
4	3351943	G	GT	INTRON	-	ENSOCUG00000004578	NDRG3
4	3362605	TA	T	INTRON	-	ENSOCUG00000004578	NDRG3
4	3363874	A	AGC	INTRON	-	ENSOCUG00000004578	NDRG3
4	3365810	CT	C	INTRON	-	ENSOCUG00000004578	NDRG3
4	3366020	GA	G	INTRON	-	ENSOCUG00000004578	NDRG3
4	3367255	C	CCCT	INTRON	-	ENSOCUG00000004575	SLA2
4	3367293	AG	A	INTRON	-	ENSOCUG00000004575	SLA2
4	3368364	A	AGCCTG	INTRON	-	ENSOCUG00000004575	SLA2
4	3370047	G	GGCGGGCATCCAGGGTCAGCAGGGCCAT	INTRON	-	ENSOCUG00000004575	SLA2
4	3370661	TG	T	INTRON	-	ENSOCUG00000004575	SLA2
4	3371040	AAAT	A	INTRON	-	ENSOCUG00000004575	SLA2
4	3371278	GC	G	INTRON	-	ENSOCUG00000004575	SLA2
4	3382227	CAAAT	C	INTRON	-	ENSOCUG00000004575	SLA2
4	3383007	CT	C	INTRON	-	ENSOCUG00000004575	SLA2
4	3391990	CA	C	INTRON	-	ENSOCUG00000004573	RAB5IF
4	3402259	C	CAG	INTERGENIC
4	3406112	CAGAG	C	DOWNSTREAM	-	ENSOCUG00000000641	TGIF2
4	3411266	T	TGAG	INTRON	-	ENSOCUG00000000641	TGIF2
4	3416169	CTGAGGGGCCACCTGCAGCCG	C	INTRON	-	ENSOCUG00000000641	TGIF2
4	3426760	TC	T	INTERGENIC
4	3428206	C	CAG	INTERGENIC
4	3437957	GA	G	INTERGENIC
4	3448927	CGCGG	C	UPSTREAM	-	ENSOCUG00000000637
4	3450622	G	GAGAGAGAGAGAGAA	UPSTREAM	-	ENSOCUG00000000637
4	3450639	A	AAG	UPSTREAM	-	ENSOCUG00000000637
4	3450949	TGAGGTTTTTAAAGAAAAACTTAAATTGATATAATTTACATATAAAAACATAC	T	UPSTREAM	-	ENSOCUG00000000637
4	3453965	TG	T	DOWNSTREAM	-	ENSOCUG00000000633
4	3455082	T	TCA	DOWNSTREAM	-	ENSOCUG00000000633
4	3456291	GT	G	DOWNSTREAM	-	ENSOCUG00000000633
4	3457047	T	TGCCTGGCATGAAGTGTCCCCA	DOWNSTREAM	-	ENSOCUG00000000633
4	3461123	CAA	C	INTRON	-	ENSOCUG00000000633
4	3461356	TGA	T	INTRON	-	ENSOCUG00000000633
4	3461693	ATAAG	A	INTRON	-	ENSOCUG00000000633
4	3462356	ATT	A	INTRON	-	ENSOCUG00000000633
4	3462413	T	TCCCAGCTGGCCTGGTCTGGAGTGGGAAA	INTRON	-	ENSOCUG00000000633
4	3466093	AGCTCCTG	A	INTRON	-	ENSOCUG00000000633
4	3467622	T	TA	INTRON	-	ENSOCUG00000000633
4	3468283	CTT	C	INTRON	-	ENSOCUG00000000633
4	3468596	ATTT	A	INTRON	-	ENSOCUG00000000633
4	3469728	ACCTCT	A	INTRON	-	ENSOCUG00000000633
4	3470943	T	TTTGTTG	INTRON	-	ENSOCUG00000000633
4	3471368	A	AG	INTRON	-	ENSOCUG00000000633
4	3472098	TGGTGACGAAC	T	INTRON	-	ENSOCUG00000000633
4	3472190	TGCACC	T	INTRON	-	ENSOCUG00000000633
4	3472693	TCCTGAAGTACTA	T	INTRON	-	ENSOCUG00000000633
4	3473552	CA	C	INTRON	-	ENSOCUG00000000633
4	3475431	ATT	A	INTRON	-	ENSOCUG00000000633
4	3476783	C	CA	INTRON	-	ENSOCUG00000000633
4	3477413	G	GC	INTRON	-	ENSOCUG00000000633
4	3478643	CATT	C	INTRON	-	ENSOCUG00000000633
4	3480044	CG	C	INTRON	-	ENSOCUG00000000633
4	3482980	TG	T	INTRON	-	ENSOCUG00000000633
4	3486216	A	AC	INTRON	-	ENSOCUG00000000633
4	3486370	A	AG	INTRON	-	ENSOCUG00000000633
4	3488958	C	CA	INTRON	-	ENSOCUG00000000633
4	3493753	G	GT	INTRON	-	ENSOCUG00000000633
4	3493769	TG	T	INTRON	-	ENSOCUG00000000633
4	3494628	GT	G	INTRON	-	ENSOCUG00000000633
4	3496938	GA	G	INTRON	-	ENSOCUG00000000633
4	3498906	CCTCT	C	INTRON	-	ENSOCUG00000000633
4	3504339	T	TC	INTRON	-	ENSOCUG00000000633
4	3506160	TC	T	INTRON	-	ENSOCUG00000000633
4	3506451	GGGATCCATCCGCGGTA	G	INTRON	-	ENSOCUG00000000633
4	3508059	AC	A	INTRON	-	ENSOCUG00000000633
4	3509574	CCT	C	INTRON	-	ENSOCUG00000000633
4	3510173	GT	G	INTRON	-	ENSOCUG00000000633
4	3558374	A	AC	INTERGENIC
4	3564949	CG	C	INTERGENIC
4	3567577	AGT	A	INTERGENIC
4	3569151	A	ATGGAGCGTTCCAGCAGGGC	INTERGENIC
4	3573520	GT	G	INTERGENIC
4	3574199	A	AC	INTERGENIC
4	3587073	CGGAAGGGGACAAAT	C	INTERGENIC
4	3607366	C	CTAAA	INTERGENIC
4	3689670	G	GA	INTRON	-	ENSOCUG00000004091	EPB41L1
4	3689717	TA	T	INTRON	-	ENSOCUG00000004091	EPB41L1
4	3689915	AG	A	INTRON	-	ENSOCUG00000004091	EPB41L1
4	3690762	AC	A	INTRON	-	ENSOCUG00000004091	EPB41L1
4	3697177	A	AC	FRAME_SHIFT	gtg/gGtg	ENSOCUG00000004091	EPB41L1
4	3698897	TTC	T	INTRON	-	ENSOCUG00000004091	EPB41L1
4	3701100	ACGAGCC	A	INTRON	-	ENSOCUG00000004091	EPB41L1
4	3703562	GGA	G	INTRON	-	ENSOCUG00000004091	EPB41L1
4	3707146	T	TGGAGAG	INTRON	-	ENSOCUG00000004091	EPB41L1
4	3723981	T	TGCGTGCGTGCGTGCGTGC	INTRON	-	ENSOCUG00000004091	EPB41L1
4	3759792	TG	T	INTRON	-	ENSOCUG00000004091	EPB41L1
4	3765045	C	CG	INTRON	-	ENSOCUG00000004091	EPB41L1
4	3765941	CT	C	INTRON	-	ENSOCUG00000004091	EPB41L1
4	3766621	A	AG	INTRON	-	ENSOCUG00000004091	EPB41L1
4	3766850	CG	C	INTRON	-	ENSOCUG00000004091	EPB41L1
4	3767787	C	CT	INTRON	-	ENSOCUG00000004091	EPB41L1
4	3767929	AAGGC	A	INTRON	-	ENSOCUG00000004091	EPB41L1
4	3773271	C	CCCTGCCAG	INTRON	-	ENSOCUG00000004091	EPB41L1
4	3773305	G	GAGAACTCGAGGAC	INTRON	-	ENSOCUG00000004091	EPB41L1
4	3774097	C	CACGTT	INTRON	-	ENSOCUG00000004091	EPB41L1
4	3779426	C	CT	INTRON	-	ENSOCUG00000004091	EPB41L1
4	3796056	GAC	G	UPSTREAM	-	ENSOCUG00000004091	EPB41L1
4	3797742	CCCAGCCCTGCAG	C	UPSTREAM	-	ENSOCUG00000004091	EPB41L1
4	3798995	C	CAT	UPSTREAM	-	ENSOCUG00000004091	EPB41L1
4	3799730	G	GAC	UPSTREAM	-	ENSOCUG00000004091	EPB41L1
4	3814563	ATC	A	INTERGENIC
4	3815433	G	GTGGC	INTERGENIC
4	3819029	CG	C	INTERGENIC
4	3819113	AGAGT	A	INTERGENIC
4	3819530	T	TA	INTERGENIC
4	3822799	CGTTT	C	INTERGENIC
4	3823038	AGAGCCCGTGGTCCAGTTCCAATCAGT	A	INTERGENIC
4	3824496	ACCTCTCTCTG	A	INTERGENIC
4	3827337	AT	A	INTERGENIC
4	3828558	C	CT	INTERGENIC
4	3831172	C	CT	INTERGENIC
4	3835876	G	GAA	INTERGENIC
4	3836442	C	CA	INTERGENIC
4	3836483	TCC	T	INTERGENIC
4	3837024	AATAG	A	INTERGENIC
4	3837042	C	CAAA	INTERGENIC
4	3837056	A	AT	INTERGENIC
4	3837899	T	TA	INTERGENIC
4	3839484	G	GATTT	INTERGENIC
4	3840156	T	TC	INTERGENIC
4	3840252	T	TGC	INTERGENIC
4	3840471	C	CGGT	INTERGENIC
4	3840893	CGGCTGCGACGCG	C	INTERGENIC
4	3843569	T	TGTTTTTCCCAAGGTGAG	INTERGENIC
4	3844875	C	CCT	INTERGENIC
4	3844948	ACAAAC	A	INTERGENIC
4	3845695	G	GC	INTERGENIC
4	3846026	AGCTCAC	A	INTERGENIC
4	3846359	GA	G	INTERGENIC
4	3846712	T	TC	INTERGENIC
4	3847056	G	GCAT	INTERGENIC
4	3847779	T	TC	INTERGENIC
4	3853684	A	AAACT	INTERGENIC
4	3854737	A	AT	INTERGENIC
4	3860292	C	CTGTT	INTERGENIC
4	3860463	G	GGGAC	INTERGENIC
4	3860594	CTT	C	INTERGENIC
4	3860651	GTT	G	INTERGENIC
4	3861721	G	GTTCCAAGT	INTERGENIC
4	3862245	GCCACCGCCTGCAGCACTAGCAT	G	DOWNSTREAM	-	ENSOCUG00000007068	CNBD2
4	3862462	G	GTCTC	DOWNSTREAM	-	ENSOCUG00000007068	CNBD2
4	3862506	C	CA	DOWNSTREAM	-	ENSOCUG00000007068	CNBD2
4	3862525	TA	T	DOWNSTREAM	-	ENSOCUG00000007068	CNBD2
4	3862537	G	GATTT	DOWNSTREAM	-	ENSOCUG00000007068	CNBD2
4	3868484	GTCTC	G	INTRON	-	ENSOCUG00000007068	CNBD2
4	3870507	ATCTCTCTC	A	INTRON	-	ENSOCUG00000007068	CNBD2
4	3873548	GA	G	INTRON	-	ENSOCUG00000007068	CNBD2
4	3879167	CACCT	C	INTRON	-	ENSOCUG00000007068	CNBD2
4	3881004	AT	A	INTRON	-	ENSOCUG00000007068	CNBD2
4	3882341	AG	A	INTRON	-	ENSOCUG00000007068	CNBD2
4	3887171	T	TTCTCTCTC	INTRON	-	ENSOCUG00000007068	CNBD2
4	3896011	A	AGCTCCTGGCTCCTG	INTRON	-	ENSOCUG00000007068	CNBD2
4	3896121	G	GTC	INTRON	-	ENSOCUG00000007068	CNBD2
4	3896194	C	CA	INTRON	-	ENSOCUG00000007068	CNBD2
4	3896341	GC	G	INTRON	-	ENSOCUG00000007068	CNBD2
4	3896550	G	GC	INTRON	-	ENSOCUG00000007068	CNBD2
4	3903144	CAGCTGT	C	INTRON	-	ENSOCUG00000007068	CNBD2
4	3903254	CA	C	INTRON	-	ENSOCUG00000007068	CNBD2
4	3905709	T	TAC	INTRON	-	ENSOCUG00000007068	CNBD2
4	3954052	TGC	T	INTRON	-	ENSOCUG00000007059	PHF20
4	3955406	GC	G	INTRON	-	ENSOCUG00000007059	PHF20
4	3960355	A	AAAAT	INTRON	-	ENSOCUG00000007059	PHF20
4	3968803	AAC	A	INTRON	-	ENSOCUG00000007059	PHF20
4	3971866	ATCCACAC	A	INTRON	-	ENSOCUG00000007059	PHF20
4	3997405	T	TAAC	INTRON	-	ENSOCUG00000007059	PHF20
4	4009599	T	TA	INTRON	-	ENSOCUG00000007059	PHF20
4	4018644	T	TTG	INTRON	-	ENSOCUG00000007059	PHF20
4	4018841	GA	G	INTRON	-	ENSOCUG00000007059	PHF20
4	4023055	A	AT	INTRON	-	ENSOCUG00000007059	PHF20
4	4025454	G	GA	INTRON	-	ENSOCUG00000007059	PHF20
4	4038221	A	AC	INTRON	-	ENSOCUG00000007059	PHF20
4	4075852	TA	T	INTERGENIC
4	4082098	C	CTGGGAGGCAGCAGATGA	INTERGENIC
4	4082431	ATTAT	A	INTERGENIC
4	4086085	T	TAA	INTERGENIC
4	4087857	CT	C	INTERGENIC
4	4087992	CT	C	INTERGENIC
4	4088450	TG	T	INTERGENIC
4	4091205	AC	A	INTERGENIC
4	4091341	A	ATTTTG	INTERGENIC
4	4091693	C	CAG	INTERGENIC
4	4092139	A	AC	INTERGENIC
4	4092222	C	CAGA	INTERGENIC
4	4092310	G	GGAGAGAAGA	INTERGENIC
4	4092692	AG	A	INTERGENIC
4	4092803	G	GT	INTERGENIC
4	4092861	GGAGGGAGGGAGAGA	G	INTERGENIC
4	4093468	A	ATCTT	INTERGENIC
4	4093480	G	GTCTA	INTERGENIC
4	4093528	T	TAC	INTERGENIC
4	4093541	A	ACACAC	INTERGENIC
4	4093556	A	AC	INTERGENIC
4	4093568	C	CATAT	INTERGENIC
4	4093626	G	GA	INTERGENIC
4	4093652	A	ACCAGTAATGTATAAGGGTTCCAATTTCTCCACATT	INTERGENIC
4	4094855	AT	A	INTERGENIC
4	4095507	CTG	C	INTERGENIC
4	4095938	T	TC	UPSTREAM	-	ENSOCUG00000007050	RBM39
4	4096188	GGA	G	UPSTREAM	-	ENSOCUG00000007050	RBM39
4	4097046	GGAAA	G	UPSTREAM	-	ENSOCUG00000007050	RBM39
4	4100354	T	TGG	UPSTREAM	-	ENSOCUG00000007050	RBM39
4	4103592	CTG	C	INTRON	-	ENSOCUG00000007050	RBM39
4	4103872	T	TAATAGAAAG	INTRON	-	ENSOCUG00000007050	RBM39
4	4106195	GA	G	INTRON	-	ENSOCUG00000007050	RBM39
4	4108943	A	AGTGAG	INTRON	-	ENSOCUG00000007050	RBM39
4	4109437	A	AT	INTRON	-	ENSOCUG00000007050	RBM39
4	4109737	CT	C	INTRON	-	ENSOCUG00000007050	RBM39
4	4111481	TC	T	INTRON	-	ENSOCUG00000007050	RBM39
4	4113864	AGAT	A	INTRON	-	ENSOCUG00000007050	RBM39
4	4113966	TGGCTGAGATTG	T	INTRON	-	ENSOCUG00000007050	RBM39
4	4114050	CTATCTT	C	INTRON	-	ENSOCUG00000007050	RBM39
4	4116571	A	AATGTT	INTRON	-	ENSOCUG00000007050	RBM39
4	4117400	T	TTTTAGTTTTTAAGATTATTAA	INTRON	-	ENSOCUG00000007050	RBM39
4	4117616	G	GT	INTRON	-	ENSOCUG00000007050	RBM39
4	4117741	G	GGAGCCCC	INTRON	-	ENSOCUG00000007050	RBM39
4	4117963	TAATTA	T	INTRON	-	ENSOCUG00000007050	RBM39
4	4118783	C	CTGTATTTATAATCTATGATAGCTTAAAATTGATGTAATATTTTGTGATTGCGTTTTAGCTGTGGAATGGAGTGATTATACAATTTCTTTTATCAAAGCTTTTGCG	INTRON	-	ENSOCUG00000007050	RBM39
4	4119849	C	CAG	INTRON	-	ENSOCUG00000007050	RBM39
4	4120202	GT	G	INTRON	-	ENSOCUG00000007050	RBM39
4	4120973	T	TAA	INTRON	-	ENSOCUG00000007050	RBM39
4	4121274	C	CCGGCCGT	INTRON	-	ENSOCUG00000007050	RBM39
4	4121583	TCTA	T	INTRON	-	ENSOCUG00000007050	RBM39
4	4122570	CT	C	INTRON	-	ENSOCUG00000007050	RBM39
4	4123001	C	CTTTTA	INTRON	-	ENSOCUG00000007050	RBM39
4	4123032	TGAGA	T	INTRON	-	ENSOCUG00000007050	RBM39
4	4124401	A	ATATT	INTRON	-	ENSOCUG00000007050	RBM39
4	4124725	TCCA	T	INTRON	-	ENSOCUG00000007050	RBM39
4	4126254	CTA	C	INTRON	-	ENSOCUG00000007050	RBM39
4	4127003	CATG	C	INTRON	-	ENSOCUG00000007050	RBM39
4	4128722	C	CTG	INTRON	-	ENSOCUG00000007050	RBM39
4	4128767	G	GTTCT	INTRON	-	ENSOCUG00000007050	RBM39
4	4129463	AT	A	INTRON	-	ENSOCUG00000007050	RBM39
4	4130471	TG	T	INTRON	-	ENSOCUG00000007050	RBM39
4	4130548	TATG	T	INTRON	-	ENSOCUG00000007050	RBM39
4	4132823	T	TTC	INTRON	-	ENSOCUG00000007050	RBM39
4	4133091	G	GTT	INTRON	-	ENSOCUG00000007050	RBM39
4	4133431	T	TTA	INTRON	-	ENSOCUG00000007050	RBM39
4	4133808	CA	C	INTRON	-	ENSOCUG00000007050	RBM39
4	4135771	C	CATT	DOWNSTREAM	-	ENSOCUG00000017062	ROMO1
4	4135943	TC	T	DOWNSTREAM	-	ENSOCUG00000017062	ROMO1
4	4141467	GT	G	INTRON	-	ENSOCUG00000023994	CPNE1
4	4141941	T	TTTTA	INTRON	-	ENSOCUG00000023994	CPNE1
4	4142280	A	AT	INTRON	-	ENSOCUG00000023994	CPNE1
4	4142291	GATTT	G	INTRON	-	ENSOCUG00000023994	CPNE1
4	4142345	C	CAG	INTRON	-	ENSOCUG00000023994	CPNE1
4	4142593	CACA	C	INTRON	-	ENSOCUG00000023994	CPNE1
4	4142673	AT	A	INTRON	-	ENSOCUG00000023994	CPNE1
4	4144166	C	CT	INTRON	-	ENSOCUG00000023994	CPNE1
4	4147614	T	TA	INTRON	-	ENSOCUG00000023994	CPNE1
4	4152671	GAGTT	G	INTRON	-	ENSOCUG00000023994	CPNE1
4	4154073	GGTGCAATTTACACCTGACAGTATCCTAGGCTCTAGACCCGCCTCCTCCCCCACCCCCACCCCGCTGCTGCCATTGCTAGAAGCCAGGTAGCCACACGGCCCAA	G	INTRON	-	ENSOCUG00000023994	CPNE1
4	4157567	AAGAG	A	INTRON	-	ENSOCUG00000023994	CPNE1
4	4157973	A	AG	INTRON	-	ENSOCUG00000023994	CPNE1
4	4162848	A	AG	INTRON	-	ENSOCUG00000023994	CPNE1
4	4163904	GA	G	INTRON	-	ENSOCUG00000023994	CPNE1
4	4163973	T	TTC	INTRON	-	ENSOCUG00000023994	CPNE1
4	4164273	CCTA	C	INTRON	-	ENSOCUG00000023994	CPNE1
4	4165062	T	TAA	INTRON	-	ENSOCUG00000023994	CPNE1
4	4169370	C	CA	INTRON	-	ENSOCUG00000023994	CPNE1
4	4174575	T	TACAGAGAGGGGGAG	INTRON	-	ENSOCUG00000023994	CPNE1
4	4175028	A	AAAG	INTRON	-	ENSOCUG00000023994	CPNE1
4	4175983	A	AT	INTRON	-	ENSOCUG00000023994	CPNE1
4	4176415	GT	G	INTRON	-	ENSOCUG00000023994	CPNE1
4	4177930	C	CCCTCCCCCCGT	INTRON	-	ENSOCUG00000023994	CPNE1
4	4179032	TTGTTA	T	INTRON	-	ENSOCUG00000023994	CPNE1
4	4179299	GT	G	INTRON	-	ENSOCUG00000023994	CPNE1
4	4179930	GT	G	INTRON	-	ENSOCUG00000023994	CPNE1
4	4180197	AT	A	INTRON	-	ENSOCUG00000023994	CPNE1
4	4180214	T	TTTTA	INTRON	-	ENSOCUG00000023994	CPNE1
4	4180233	T	TA	INTRON	-	ENSOCUG00000023994	CPNE1
4	4180256	C	CACAGAGAGAGGAGAG	INTRON	-	ENSOCUG00000023994	CPNE1
4	4180346	TC	T	INTRON	-	ENSOCUG00000023994	CPNE1
4	4181429	TG	T	INTRON	-	ENSOCUG00000023994	CPNE1
4	4181865	GT	G	INTRON	-	ENSOCUG00000023994	CPNE1
4	4181926	C	CAGAG	INTRON	-	ENSOCUG00000023994	CPNE1
4	4183250	AT	A	INTRON	-	ENSOCUG00000023994	CPNE1
4	4184045	T	TTGTGTGTGTGTG	INTRON	-	ENSOCUG00000023994	CPNE1
4	4187598	T	TA	INTRON	-	ENSOCUG00000023994	CPNE1
4	4191333	AAAAC	A	INTRON	-	ENSOCUG00000023994	CPNE1
4	4192049	GTA	G	INTRON	-	ENSOCUG00000023994	CPNE1
4	4193209	A	ATAAG	INTRON	-	ENSOCUG00000023994	CPNE1
4	4194491	A	AAAAG	INTRON	-	ENSOCUG00000023994	CPNE1
4	4195770	C	CTGCT	INTRON	-	ENSOCUG00000013941	CEP250
4	4196227	C	CTG	INTRON	-	ENSOCUG00000013941	CEP250
4	4199469	G	GT	INTRON	-	ENSOCUG00000013941	CEP250
4	4199528	GT	G	INTRON	-	ENSOCUG00000013941	CEP250
4	4200127	T	TA	INTRON	-	ENSOCUG00000013941	CEP250
4	4200167	G	GA	INTRON	-	ENSOCUG00000013941	CEP250
4	4200207	GC	G	INTRON	-	ENSOCUG00000013941	CEP250
4	4200316	ATTATTTATTTAT	A	INTRON	-	ENSOCUG00000013941	CEP250
4	4200947	GC	G	INTRON	-	ENSOCUG00000013941	CEP250
4	4201470	GC	G	INTRON	-	ENSOCUG00000013941	CEP250
4	4201821	GA	G	INTRON	-	ENSOCUG00000013941	CEP250
4	4202996	CT	C	INTRON	-	ENSOCUG00000013941	CEP250
4	4204709	AATAG	A	INTRON	-	ENSOCUG00000013941	CEP250
4	4212113	TTG	T	INTRON	-	ENSOCUG00000013941	CEP250
4	4212488	C	CTT	INTRON	-	ENSOCUG00000013941	CEP250
4	4212867	C	CTCT	INTRON	-	ENSOCUG00000013941	CEP250
4	4214070	GCAC	G	INTRON	-	ENSOCUG00000013941	CEP250
4	4214628	A	AT	INTRON	-	ENSOCUG00000013941	CEP250
4	4218645	TC	T	INTRON	-	ENSOCUG00000010709	SPAG4
4	4220758	A	ACT	INTRON	-	ENSOCUG00000013941	CEP250
4	4221429	T	TATC	INTRON	-	ENSOCUG00000013941	CEP250
4	4222066	TGA	T	INTRON	-	ENSOCUG00000013941	CEP250
4	4222086	GA	G	INTRON	-	ENSOCUG00000013941	CEP250
4	4222143	GC	G	INTRON	-	ENSOCUG00000013941	CEP250
4	4222785	CATCCAGTGTCCA	C	INTRON	-	ENSOCUG00000013941	CEP250
4	4223582	G	GAACAACT	INTRON	-	ENSOCUG00000013941	CEP250
4	4234505	T	TG	INTRON	-	ENSOCUG00000012872
4	4234861	A	AG	INTRON	-	ENSOCUG00000012872
4	4234942	AT	A	INTRON	-	ENSOCUG00000012872
4	4234957	CTCT	C	INTRON	-	ENSOCUG00000012872
4	4235022	CA	C	INTRON	-	ENSOCUG00000012872
4	4235463	G	GA	INTRON	-	ENSOCUG00000012872
4	4235630	A	ACT	INTRON	-	ENSOCUG00000012872
4	4236434	G	GA	INTRON	-	ENSOCUG00000012872
4	4236520	CTG	C	INTRON	-	ENSOCUG00000012872
4	4237344	GC	G	SPLICE_SITE_REGION	-	ENSOCUG00000012872
4	4238473	A	ACC	INTRON	-	ENSOCUG00000012872
4	4239073	GT	G	INTRON	-	ENSOCUG00000012872
4	4239666	G	GTT	INTRON	-	ENSOCUG00000012872
4	4242094	C	CA	INTRON	-	ENSOCUG00000012872
4	4242875	C	CACAGAGAG	INTRON	-	ENSOCUG00000012872
4	4244449	C	CG	INTRON	-	ENSOCUG00000012872
4	4244512	TGC	T	INTRON	-	ENSOCUG00000012872
4	4244587	C	CA	INTRON	-	ENSOCUG00000012872
4	4244673	G	GC	INTRON	-	ENSOCUG00000012872
4	4244739	GC	G	INTRON	-	ENSOCUG00000012872
4	4244825	T	TGGG	INTRON	-	ENSOCUG00000012872
4	4245108	AG	A	INTRON	-	ENSOCUG00000012872
4	4245179	TTAG	T	INTRON	-	ENSOCUG00000012872
4	4245267	A	AAAAAAC	INTRON	-	ENSOCUG00000012872
4	4246915	TCTC	T	INTRON	-	ENSOCUG00000012872
4	4246995	CG	C	INTRON	-	ENSOCUG00000012872
4	4248227	AC	A	INTRON	-	ENSOCUG00000012872
4	4248609	GGA	G	INTRON	-	ENSOCUG00000012872
4	4249805	TA	T	INTRON	-	ENSOCUG00000012872
4	4250997	A	AG	INTRON	-	ENSOCUG00000013941	CEP250
4	4252691	C	CCCCT	INTRON	-	ENSOCUG00000013941	CEP250
4	4254136	A	AC	INTRON	-	ENSOCUG00000013941	CEP250
4	4254279	A	AC	INTRON	-	ENSOCUG00000013941	CEP250
4	4254373	CCACCCCCCA	C	CODON_CHANGE_PLUS_CODON_DELETION	ggtggggggtgg/ggg	ENSOCUG00000027658	ERGIC3
4	4255315	AAC	A	INTRON	-	ENSOCUG00000013941	CEP250
4	4257160	G	GAA	INTRON	-	ENSOCUG00000013941	CEP250
4	4260897	A	AC	INTRON	-	ENSOCUG00000013941	CEP250
4	4261620	ATT	A	INTRON	-	ENSOCUG00000013941	CEP250
4	4264068	TGC	T	INTRON	-	ENSOCUG00000013941	CEP250
4	4264088	GCC	G	INTRON	-	ENSOCUG00000013941	CEP250
4	4264290	AG	A	INTRON	-	ENSOCUG00000013941	CEP250
4	4264360	CCTGT	C	INTRON	-	ENSOCUG00000013941	CEP250
4	4264516	C	CCCTT	INTRON	-	ENSOCUG00000013941	CEP250
4	4265723	T	TGG	INTRON	-	ENSOCUG00000013941	CEP250
4	4267085	C	CCT	INTRON	-	ENSOCUG00000013941	CEP250
4	4269175	TC	T	INTRON	-	ENSOCUG00000013941	CEP250
4	4269212	T	TC	INTRON	-	ENSOCUG00000013941	CEP250
4	4269365	GGGT	G	INTRON	-	ENSOCUG00000013941	CEP250
4	4270188	A	AG	INTRON	-	ENSOCUG00000013941	CEP250
4	4270801	ATTTTT	A	INTRON	-	ENSOCUG00000013941	CEP250
4	4271074	CTCTG	C	INTRON	-	ENSOCUG00000013941	CEP250
4	4271683	TAGAG	T	INTRON	-	ENSOCUG00000013941	CEP250
4	4273377	CG	C	INTRON	-	ENSOCUG00000013941	CEP250
4	4273561	ATT	A	INTRON	-	ENSOCUG00000013941	CEP250
4	4275923	GCA	G	INTRON	-	ENSOCUG00000013941	CEP250
4	4275973	CTG	C	INTRON	-	ENSOCUG00000013941	CEP250
4	4276427	CA	C	INTRON	-	ENSOCUG00000013941	CEP250
4	4276454	GTTTT	G	INTRON	-	ENSOCUG00000013941	CEP250
4	4277270	TCTA	T	INTRON	-	ENSOCUG00000013941	CEP250
4	4278906	GAC	G	INTRON	-	ENSOCUG00000013941	CEP250
4	4279951	C	CA	INTRON	-	ENSOCUG00000013941	CEP250
4	4280406	A	AGCTT	INTRON	-	ENSOCUG00000013941	CEP250
4	4280638	CAA	C	INTRON	-	ENSOCUG00000013941	CEP250
4	4280988	C	CAAAT	INTRON	-	ENSOCUG00000013941	CEP250
4	4281013	C	CCT	INTRON	-	ENSOCUG00000013941	CEP250
4	4281831	A	AG	INTRON	-	ENSOCUG00000013941	CEP250
4	4281870	TGACCCTATGCTGAACTCACTGGCTAAGTACTTGCCAGGAAGAACA	T	INTRON	-	ENSOCUG00000013941	CEP250
4	4282018	A	AAC	INTRON	-	ENSOCUG00000013941	CEP250
4	4282354	AT	A	INTRON	-	ENSOCUG00000013941	CEP250
4	4282423	GTA	G	INTRON	-	ENSOCUG00000013941	CEP250
4	4282900	G	GGGCATTGTGGCTTGT	INTRON	-	ENSOCUG00000013941	CEP250
4	4282994	C	CCTGCTG	INTRON	-	ENSOCUG00000013941	CEP250
4	4283229	ATGCCAGCACATCTCATC	A	INTRON	-	ENSOCUG00000013941	CEP250
4	4284599	T	TGTCCTTAGGCGAGGCTGG	INTRON	-	ENSOCUG00000013941	CEP250
4	4284798	A	AG	INTRON	-	ENSOCUG00000013941	CEP250
4	4284862	TG	T	INTRON	-	ENSOCUG00000013941	CEP250
4	4284888	G	GGA	INTRON	-	ENSOCUG00000013941	CEP250
4	4285033	A	AAG	INTRON	-	ENSOCUG00000013941	CEP250
4	4286661	TGA	T	INTRON	-	ENSOCUG00000013941	CEP250
4	4286852	TG	T	INTRON	-	ENSOCUG00000013941	CEP250
4	4287277	CCCA	C	INTRON	-	ENSOCUG00000013941	CEP250
4	4287874	A	AGG	INTRON	-	ENSOCUG00000013941	CEP250
4	4287894	GGC	G	INTRON	-	ENSOCUG00000013941	CEP250
4	4287932	A	AAC	INTRON	-	ENSOCUG00000013941	CEP250
4	4288310	C	CT	INTRON	-	ENSOCUG00000013941	CEP250
4	4290111	GGT	G	SPLICE_SITE_REGION	-	ENSOCUG00000013941	CEP250
4	4291460	G	GA	INTRON	-	ENSOCUG00000013941	CEP250
4	4292316	A	ACT	INTRON	-	ENSOCUG00000013941	CEP250
4	4293432	TCTC	T	INTRON	-	ENSOCUG00000013941	CEP250
4	4300858	C	CGT	INTRON	-	ENSOCUG00000013941	CEP250
4	4306045	C	CA	INTRON	-	ENSOCUG00000013941	CEP250
4	4306136	CTTCTA	C	INTRON	-	ENSOCUG00000013941	CEP250
4	4306611	CT	C	INTRON	-	ENSOCUG00000013941	CEP250
4	4306675	GCA	G	INTRON	-	ENSOCUG00000013941	CEP250
4	4310059	G	GAGAGAT	INTRON	-	ENSOCUG00000013941	CEP250
4	4315650	CG	C	INTRON	-	ENSOCUG00000013941	CEP250
4	4316948	A	AGT	INTRON	-	ENSOCUG00000013941	CEP250
4	4317022	C	CAGAGGCAG	INTRON	-	ENSOCUG00000013941	CEP250
4	4318210	A	AG	INTRON	-	ENSOCUG00000013941	CEP250
4	4324984	A	AGCTCCTG	INTRON	-	ENSOCUG00000013941	CEP250
4	4334206	T	TG	UPSTREAM	-	ENSOCUG00000013941	CEP250
4	4335468	CAAAT	C	UPSTREAM	-	ENSOCUG00000013941	CEP250
4	4337140	CCACT	C	INTERGENIC
4	4338034	ATGAT	A	INTERGENIC
4	4338633	CT	C	INTERGENIC
4	4339001	CCACT	C	INTERGENIC
4	4339048	C	CCA	INTERGENIC
4	4339385	C	CTT	INTERGENIC
4	4340055	TC	T	INTERGENIC
4	4340685	GTCTCTCTC	G	INTERGENIC
4	4340804	T	TA	INTERGENIC
4	4342360	G	GC	INTERGENIC
4	4342620	T	TC	INTERGENIC
4	4342886	AC	A	INTERGENIC
4	4343275	A	AC	INTERGENIC
4	4343751	GAGA	G	INTERGENIC
4	4343961	C	CAGCAGATG	INTERGENIC
4	4344013	TTCCTGGC	T	INTERGENIC
4	4344496	T	TTTTA	INTERGENIC
4	4345109	CTTCCCTTTCTG	C	INTERGENIC
4	4345164	TA	T	INTERGENIC
4	4345265	GAGA	G	INTERGENIC
4	4345771	A	AGCTTCTG	INTERGENIC
4	4345851	GTTCT	G	INTERGENIC
4	4345929	GAAAAAAAA	G	INTERGENIC
4	4346589	A	AGTAAC	INTERGENIC
4	4346846	C	CTCTG	INTERGENIC
4	4347864	C	CCT	INTERGENIC
4	4348028	C	CT	INTERGENIC
4	4348121	CTGAGCAGGTTCATCATTAAATAATTGATTGAGCAACG	C	INTERGENIC
4	4348561	CT	C	INTERGENIC
4	4348766	C	CTG	INTERGENIC
4	4348833	GA	G	INTERGENIC
4	4350980	T	TC	UPSTREAM	-	ENSOCUG00000010602
4	4351500	C	CA	UPSTREAM	-	ENSOCUG00000010602
4	4352352	C	CTCTG	UPSTREAM	-	ENSOCUG00000010602
4	4356198	TG	T	INTRON	-	ENSOCUG00000010602
4	4356506	C	CCTGATGTCCTGTCCTAACCA	INTRON	-	ENSOCUG00000010602
4	4356956	CG	C	INTRON	-	ENSOCUG00000010602
4	4357969	GGA	G	INTRON	-	ENSOCUG00000010602
4	4359172	GC	G	DOWNSTREAM	-	ENSOCUG00000010602
4	4362008	AG	A	DOWNSTREAM	-	ENSOCUG00000010602
4	4364027	A	AG	INTERGENIC
4	4364598	T	TTCTCTCTCTCTCTC	INTERGENIC
4	4366175	A	AG	INTERGENIC
4	4366899	A	AGG	UPSTREAM	-	ENSOCUG00000010593
4	4367289	G	GA	UPSTREAM	-	ENSOCUG00000010593
4	4370444	A	AT	UPSTREAM	-	ENSOCUG00000010593
4	4373021	C	CT	INTRON	-	ENSOCUG00000010593
4	4374434	GT	G	INTRON	-	ENSOCUG00000010593
4	4375835	A	AT	INTRON	-	ENSOCUG00000010593
4	4380300	AT	A	INTRON	-	ENSOCUG00000010593
4	4381287	AT	A	INTRON	-	ENSOCUG00000010593
4	4382495	CAGACAGAGAG	C	INTRON	-	ENSOCUG00000010593
4	4390990	GAACTCC	G	INTRON	-	ENSOCUG00000010593
4	4393432	T	TATAACAATACAA	INTRON	-	ENSOCUG00000010593
4	4393990	A	AT	INTRON	-	ENSOCUG00000010593
4	4396045	CTTTT	C	INTRON	-	ENSOCUG00000010593
4	4401980	AAGAGAGAG	A	INTRON	-	ENSOCUG00000010593
4	4409646	T	TAA	INTRON	-	ENSOCUG00000010593
4	4411271	AT	A	INTRON	-	ENSOCUG00000010593
4	4415176	C	CATATT	INTRON	-	ENSOCUG00000010593
4	4419066	G	GTC	INTRON	-	ENSOCUG00000010593
4	4420484	C	CTG	INTRON	-	ENSOCUG00000010593
4	4420628	TA	T	INTRON	-	ENSOCUG00000010593
4	4420958	AT	A	INTRON	-	ENSOCUG00000010593
4	4420997	CAGAGAG	C	INTRON	-	ENSOCUG00000010593
4	4423070	ACC	A	INTRON	-	ENSOCUG00000010593
4	4427177	C	CT	INTRON	-	ENSOCUG00000010593
4	4427349	AT	A	INTRON	-	ENSOCUG00000010593
4	4427644	A	AAGTG	INTRON	-	ENSOCUG00000010593
4	4429920	C	CATG	INTRON	-	ENSOCUG00000010593
4	4430217	GGCAGAGAGA	G	INTRON	-	ENSOCUG00000010593
4	4431072	A	AAGTC	INTRON	-	ENSOCUG00000010593
4	4431989	C	CAT	INTRON	-	ENSOCUG00000010593
4	4432111	GCCAT	G	INTRON	-	ENSOCUG00000010593
4	4432360	T	TG	INTRON	-	ENSOCUG00000010593
4	4432480	AG	A	INTRON	-	ENSOCUG00000010593
4	4432586	TTG	T	INTRON	-	ENSOCUG00000010593
4	4432927	AG	A	INTRON	-	ENSOCUG00000010593
4	4433794	ATCTC	A	INTRON	-	ENSOCUG00000010593
4	4434082	T	TCTCTCTCA	INTRON	-	ENSOCUG00000010593
4	4434564	CAG	C	INTRON	-	ENSOCUG00000010593
4	4434923	C	CAGAGAGAGAGAGAGAGAGAGAGAG	INTRON	-	ENSOCUG00000010593
4	4435308	G	GGCACAGTGGGTTAACCCACCGCAT	INTRON	-	ENSOCUG00000010593
4	4435592	C	CTCTTCTCTCTCTTCTCTCTCT	INTRON	-	ENSOCUG00000010593
4	4436137	GTTC	G	INTRON	-	ENSOCUG00000010593
4	4436171	C	CACACAT	INTRON	-	ENSOCUG00000010593
4	4436485	T	TCCTTAATATTTTGCACC	INTRON	-	ENSOCUG00000010593
4	4436500	CTT	C	INTRON	-	ENSOCUG00000010593
4	4436913	T	TA	INTRON	-	ENSOCUG00000010593
4	4437077	TAGAGAG	T	INTRON	-	ENSOCUG00000010593
4	4438802	A	AAGAC	INTRON	-	ENSOCUG00000010593
4	4439220	A	AT	INTRON	-	ENSOCUG00000010593
4	4440571	C	CAGAG	INTRON	-	ENSOCUG00000010593
4	4440859	T	TTC	INTRON	-	ENSOCUG00000010593
4	4442236	A	ATGTG	INTRON	-	ENSOCUG00000010593
4	4442398	TA	T	INTRON	-	ENSOCUG00000010593
4	4444981	TCG	T	INTRON	-	ENSOCUG00000010593
4	4445035	TAAAA	T	INTRON	-	ENSOCUG00000010593
4	4446679	A	ATAAAC	INTRON	-	ENSOCUG00000010593
4	4447580	C	CAAAT	INTRON	-	ENSOCUG00000010593
4	4447746	T	TGA	INTRON	-	ENSOCUG00000010593
4	4448217	CG	C	INTRON	-	ENSOCUG00000010593
4	4449393	T	TAC	INTRON	-	ENSOCUG00000010593
4	4449942	A	AACACACACAC	INTRON	-	ENSOCUG00000010593
4	4452385	G	GC	INTRON	-	ENSOCUG00000010593
4	4452651	A	ATACT	INTRON	-	ENSOCUG00000010593
4	4452798	GT	G	INTRON	-	ENSOCUG00000010593
4	4453212	TCTC	T	INTRON	-	ENSOCUG00000010593
4	4453238	A	AATAT	INTRON	-	ENSOCUG00000010593
4	4454041	TG	T	INTRON	-	ENSOCUG00000010593
4	4458186	A	AT	INTRON	-	ENSOCUG00000010593
4	4458908	CTT	C	INTRON	-	ENSOCUG00000010593
4	4461585	T	TCC	INTRON	-	ENSOCUG00000010593
4	4462047	A	AGCTCCTG	INTRON	-	ENSOCUG00000010593
4	4464437	C	CTT	INTRON	-	ENSOCUG00000010593
4	4467203	TA	T	INTRON	-	ENSOCUG00000010593
4	4467216	C	CAGGT	INTRON	-	ENSOCUG00000010593
4	4472972	T	TA	INTRON	-	ENSOCUG00000010593
4	4488283	G	GCAGAACTATC	INTRON	-	ENSOCUG00000010593
4	4488754	A	ATGTG	INTRON	-	ENSOCUG00000010593
4	4489016	T	TG	INTRON	-	ENSOCUG00000010593
4	4490540	T	TA	INTRON	-	ENSOCUG00000010593
4	4493234	G	GTTAT	INTRON	-	ENSOCUG00000010593
4	4493782	ATCT	A	INTRON	-	ENSOCUG00000010593
4	4495625	A	AG	INTRON	-	ENSOCUG00000010593
4	4495854	T	TA	INTRON	-	ENSOCUG00000010593
4	4495900	T	TAG	INTRON	-	ENSOCUG00000010593
4	4497337	C	CT	INTRON	-	ENSOCUG00000010593
4	4502314	AG	A	INTRON	-	ENSOCUG00000010593
4	4502429	A	AC	INTRON	-	ENSOCUG00000010593
4	4503097	G	GCTGCTCTC	INTRON	-	ENSOCUG00000010593
4	4503250	A	AG	INTRON	-	ENSOCUG00000010593
4	4503264	G	GT	INTRON	-	ENSOCUG00000010593
4	4503649	T	TTTG	INTRON	-	ENSOCUG00000010593
4	4503855	AC	A	INTRON	-	ENSOCUG00000010593
4	4503900	TC	T	INTRON	-	ENSOCUG00000010593
4	4511363	GC	G	UPSTREAM	-	ENSOCUG00000000488
4	4515086	TGTAAA	T	UPSTREAM	-	ENSOCUG00000000488
4	4517401	T	TC	INTRON	-	ENSOCUG00000000488
4	4521907	TA	T	UPSTREAM	-	ENSOCUG00000010588
4	4523779	T	TTGG	INTRON	-	ENSOCUG00000010588
4	4524876	T	TC	INTRON	-	ENSOCUG00000010588
4	4526478	C	CT	INTRON	-	ENSOCUG00000010588
4	4526692	G	GCT	INTRON	-	ENSOCUG00000010588
4	4526759	TCAAAAA	T	INTRON	-	ENSOCUG00000010588
4	4527473	ATCTC	A	INTRON	-	ENSOCUG00000010588
4	4527840	G	GCT	INTRON	-	ENSOCUG00000010588
4	4528335	GCT	G	UTR_3_PRIME	-	ENSOCUG00000010588
4	4529000	T	TTGCCC	DOWNSTREAM	-	ENSOCUG00000010588
4	4529030	CG	C	DOWNSTREAM	-	ENSOCUG00000010588
4	4529437	AG	A	DOWNSTREAM	-	ENSOCUG00000010588
4	4529545	A	AGCCGCG	DOWNSTREAM	-	ENSOCUG00000010588
4	4530097	CTG	C	DOWNSTREAM	-	ENSOCUG00000010588
4	4533298	CAAAT	C	INTRON	-	ENSOCUG00000010581
4	4535202	TCAGCC	T	INTRON	-	ENSOCUG00000010581
4	4535627	G	GC	INTRON	-	ENSOCUG00000010581
4	4536446	ACGGGCAGGATGGT	A	INTRON	-	ENSOCUG00000010581
4	4536580	G	GT	INTRON	-	ENSOCUG00000010581
4	4536621	AGTGTCGCT	A	INTRON	-	ENSOCUG00000010581
4	4536670	G	GC	INTRON	-	ENSOCUG00000010581
4	4537107	CG	C	INTRON	-	ENSOCUG00000010581
4	4537234	CAGA	C	INTRON	-	ENSOCUG00000010581
4	4537919	C	CTGTGGGGA	INTRON	-	ENSOCUG00000010581
4	4541222	C	CTCCTG	INTRON	-	ENSOCUG00000010581
4	4541416	A	ACC	INTRON	-	ENSOCUG00000010581
4	4541558	C	CT	INTRON	-	ENSOCUG00000010581
4	4541605	GGA	G	INTRON	-	ENSOCUG00000010581
4	4541790	TG	T	INTRON	-	ENSOCUG00000010581
4	4541829	TG	T	INTRON	-	ENSOCUG00000010581
4	4544710	A	AG	INTRON	-	ENSOCUG00000010581
4	4544768	CA	C	INTRON	-	ENSOCUG00000010581
4	4545601	TG	T	INTRON	-	ENSOCUG00000010581
4	4546317	G	GCTC	INTRON	-	ENSOCUG00000010581
4	4546406	CCT	C	INTRON	-	ENSOCUG00000010581
4	4547268	CG	C	INTRON	-	ENSOCUG00000010581
4	4547558	C	CTGTT	INTRON	-	ENSOCUG00000010581
4	4547938	C	CG	INTRON	-	ENSOCUG00000010581
4	4548561	AAATT	A	INTRON	-	ENSOCUG00000010581
4	4550199	C	CG	INTRON	-	ENSOCUG00000010581
4	4551642	CAAGGGTGCT	C	INTRON	-	ENSOCUG00000010581
4	4551892	CTG	C	INTRON	-	ENSOCUG00000010581
4	4552900	AG	A	INTRON	-	ENSOCUG00000010581
4	4553372	C	CT	INTRON	-	ENSOCUG00000010581
4	4553575	T	TAAG	INTRON	-	ENSOCUG00000010581
4	4554129	TG	T	INTRON	-	ENSOCUG00000010581
4	4555491	TAAG	T	INTRON	-	ENSOCUG00000010581
4	4555629	C	CATTA	INTRON	-	ENSOCUG00000010581
4	4556838	GTTTTTT	G	INTRON	-	ENSOCUG00000010581
4	4558903	TC	T	INTRON	-	ENSOCUG00000010581
4	4560095	CAGAG	C	FRAME_SHIFT	ctctct/	ENSOCUG00000010581
4	4560278	C	CCCT	INTRON	-	ENSOCUG00000010581
4	4560471	T	TC	INTRON	-	ENSOCUG00000010581
4	4560507	AT	A	INTRON	-	ENSOCUG00000010581
4	4561324	A	AT	UPSTREAM	-	ENSOCUG00000010581
4	4561458	CAGGAGCT	C	UPSTREAM	-	ENSOCUG00000010581
4	4561501	GC	G	UPSTREAM	-	ENSOCUG00000010581
4	4562427	AT	A	UPSTREAM	-	ENSOCUG00000010581
4	4562962	G	GA	UPSTREAM	-	ENSOCUG00000010581
4	4563324	T	TTCCTGTCA	UPSTREAM	-	ENSOCUG00000010581
4	4563495	CT	C	UPSTREAM	-	ENSOCUG00000010581
4	4564512	GAAA	G	UPSTREAM	-	ENSOCUG00000010581
4	4564888	A	AT	UPSTREAM	-	ENSOCUG00000010581
4	4565674	C	CATGA	UPSTREAM	-	ENSOCUG00000010581
4	4574309	C	CAAGAAAGAAAGAAAGA	INTERGENIC
4	4575258	CG	C	INTERGENIC
4	4576879	A	AAAAG	INTERGENIC
4	4577807	GATA	G	INTERGENIC
4	4578491	A	AG	INTERGENIC
4	4578633	A	AG	INTERGENIC
4	4578858	C	CT	INTERGENIC
4	4579954	GC	G	INTERGENIC
4	4582536	A	AT	INTERGENIC
4	4582852	TA	T	INTERGENIC
4	4586882	G	GA	INTERGENIC
4	4587326	C	CA	INTERGENIC
4	4588660	TA	T	INTERGENIC
4	4589158	TATA	T	INTERGENIC
4	4591081	GC	G	INTERGENIC
4	4591356	GT	G	INTERGENIC
4	4592865	ACT	A	INTERGENIC
4	4593003	TG	T	INTERGENIC
4	4594088	AT	A	INTERGENIC
4	4594132	A	AAAAATTC	INTERGENIC
4	4595419	GTTT	G	INTERGENIC
4	4596551	TTAAA	T	INTERGENIC
4	4596858	T	TCC	INTERGENIC
4	4597121	G	GGGCTCCTGGCTGCT	INTERGENIC
4	4597517	GT	G	INTERGENIC
4	4597826	TA	T	INTERGENIC
4	4598135	G	GCAGA	INTERGENIC
4	4598550	A	ATCTTC	INTERGENIC
4	4599970	T	TG	INTERGENIC
4	4600159	T	TGGAA	INTERGENIC
4	4600213	CACAATAACA	C	INTERGENIC
4	4600261	C	CCTTTTTT	INTERGENIC
4	4601074	A	ACTGT	INTERGENIC
4	4601107	TA	T	INTERGENIC
4	4601974	GC	G	INTERGENIC
4	4602911	G	GTC	INTERGENIC
4	4603050	T	TC	INTERGENIC
4	4603371	C	CT	INTERGENIC
4	4603779	A	AAGCCAGG	INTERGENIC
4	4604702	A	AC	INTERGENIC
4	4606542	A	AAAT	INTERGENIC
4	4606596	C	CAG	INTERGENIC
4	4606977	T	TTTTTTTTTA	INTERGENIC
4	4609912	AGGAGAG	A	INTERGENIC
4	4610762	TTTA	T	INTERGENIC
4	4610788	TGAGA	T	INTERGENIC
4	4611881	CCTCT	C	INTERGENIC
4	4625328	A	AT	INTRON	-	ENSOCUG00000016598
4	4635882	T	TTTC	UPSTREAM	-	ENSOCUG00000016592
4	4636102	GC	G	UPSTREAM	-	ENSOCUG00000016592
4	4636663	G	GCC	UPSTREAM	-	ENSOCUG00000016592
4	4637255	CCCCCCCCACT	C	UPSTREAM	-	ENSOCUG00000016592
4	4639398	A	ATT	UPSTREAM	-	ENSOCUG00000016592
4	4650438	GAC	G	INTRON	-	ENSOCUG00000016592
4	4686544	CGGAG	C	INTERGENIC
4	4686691	AAAAT	A	INTERGENIC
4	4687410	C	CAGAG	UPSTREAM	-	ENSOCUG00000013126
4	4688371	C	CACACAG	UPSTREAM	-	ENSOCUG00000013126
4	4690088	T	TGAGA	UPSTREAM	-	ENSOCUG00000013126
4	4690552	TTTTTTTGG	T	UPSTREAM	-	ENSOCUG00000013126
4	4692799	AG	A	INTRON	-	ENSOCUG00000013126
4	4692873	G	GTT	INTRON	-	ENSOCUG00000013126
4	4693812	GCCTC	G	INTRON	-	ENSOCUG00000013126
4	4695101	T	TCTTCC	INTRON	-	ENSOCUG00000013126
4	4695227	A	ATCT	INTRON	-	ENSOCUG00000013126
4	4695758	C	CTCTGTGTGTG	INTRON	-	ENSOCUG00000013126
4	4695972	GA	G	INTRON	-	ENSOCUG00000013126
4	4696247	C	CTT	INTRON	-	ENSOCUG00000013126
4	4696675	A	ATAGCCGTGCCCT	INTRON	-	ENSOCUG00000013126
4	4698076	C	CCTGCA	INTRON	-	ENSOCUG00000013126
4	4698203	A	AT	INTRON	-	ENSOCUG00000013126
4	4698229	T	TTAA	INTRON	-	ENSOCUG00000013126
4	4698612	TGTGA	T	INTRON	-	ENSOCUG00000013126
4	4699341	G	GAGAA	INTRON	-	ENSOCUG00000013126
4	4699404	T	TAAGAGAGAGA	INTRON	-	ENSOCUG00000013126
4	4700001	AAGAG	A	INTRON	-	ENSOCUG00000013126
4	4700070	T	TCTG	INTRON	-	ENSOCUG00000013126
4	4700186	T	TTTTGTTTGTTTG	INTRON	-	ENSOCUG00000013126
4	4700874	G	GTT	INTRON	-	ENSOCUG00000013126
4	4701109	CA	C	INTRON	-	ENSOCUG00000013126
4	4702806	GCT	G	INTRON	-	ENSOCUG00000013126
4	4703209	GT	G	INTRON	-	ENSOCUG00000013126
4	4703464	CT	C	INTRON	-	ENSOCUG00000013126
4	4704970	AGAGGTC	A	INTRON	-	ENSOCUG00000013126
4	4706098	GAGA	G	INTRON	-	ENSOCUG00000013126
4	4706267	A	ATGGGAAGAGGAGCAGC	INTRON	-	ENSOCUG00000013126
4	4706555	CCCAGAAG	C	INTRON	-	ENSOCUG00000013126
4	4708115	A	AAT	INTRON	-	ENSOCUG00000013126
4	4709081	T	TAACC	INTRON	-	ENSOCUG00000013126
4	4709162	T	TTAG	INTRON	-	ENSOCUG00000013126
4	4709552	A	AGAGGAG	INTRON	-	ENSOCUG00000013126
4	4710159	A	ATTG	INTRON	-	ENSOCUG00000013126
4	4710297	G	GT	INTRON	-	ENSOCUG00000013126
4	4712412	TTTA	T	INTRON	-	ENSOCUG00000013126
4	4712569	T	TG	INTRON	-	ENSOCUG00000013126
4	4712791	A	AG	INTRON	-	ENSOCUG00000013126
4	4713563	G	GATTTATTTATTT	INTRON	-	ENSOCUG00000013126
4	4713615	GGA	G	INTRON	-	ENSOCUG00000013126
4	4715285	G	GT	INTRON	-	ENSOCUG00000013126
4	4715433	CTG	C	INTRON	-	ENSOCUG00000013126
4	4717107	TC	T	INTRON	-	ENSOCUG00000013126
4	4721591	TGAGA	T	INTRON	-	ENSOCUG00000013126
4	4721935	TA	T	INTRON	-	ENSOCUG00000013126
4	4722912	C	CT	INTRON	-	ENSOCUG00000013126
4	4726774	C	CT	INTRON	-	ENSOCUG00000013126
4	4728905	GT	G	INTRON	-	ENSOCUG00000013126
4	4730262	GCATCTC	G	INTRON	-	ENSOCUG00000013126
4	4733397	G	GGCCTGGGCCTGGGCCTGGGCCTGAGCCTGA	INTRON	-	ENSOCUG00000013126
4	4736447	T	TTATA	INTRON	-	ENSOCUG00000013126
4	4739416	T	TG	SPLICE_SITE_REGION	-	ENSOCUG00000013126
4	4739749	C	CTG	INTRON	-	ENSOCUG00000013126
4	4739964	C	CT	INTRON	-	ENSOCUG00000013126
4	4740918	A	AC	INTRON	-	ENSOCUG00000013126
4	4740938	G	GAC	INTRON	-	ENSOCUG00000013126
4	4742158	A	AAAG	INTRON	-	ENSOCUG00000013126
4	4743015	T	TTTATC	INTRON	-	ENSOCUG00000013126
4	4743839	A	AG	INTRON	-	ENSOCUG00000013126
4	4744597	C	CT	INTRON	-	ENSOCUG00000013126
4	4745181	TA	T	INTRON	-	ENSOCUG00000013126
4	4746137	TGAG	T	INTRON	-	ENSOCUG00000013126
4	4746362	TA	T	INTRON	-	ENSOCUG00000013126
4	4748012	T	TG	INTRON	-	ENSOCUG00000013126
4	4749302	A	ACACT	INTRON	-	ENSOCUG00000013126
4	4751531	C	CT	INTRON	-	ENSOCUG00000013126
4	4752225	G	GT	INTRON	-	ENSOCUG00000013126
4	4754308	G	GT	INTRON	-	ENSOCUG00000013126
4	4755002	A	AC	INTRON	-	ENSOCUG00000013126
4	4756570	G	GT	INTRON	-	ENSOCUG00000013126
4	4757770	C	CT	INTRON	-	ENSOCUG00000013126
4	4761453	T	TGTGA	INTRON	-	ENSOCUG00000013126
4	4762118	C	CTCCT	INTRON	-	ENSOCUG00000013126
4	4765715	TCACTCTGGTGCC	T	DOWNSTREAM	-	ENSOCUG00000013126
4	4767511	GT	G	DOWNSTREAM	-	ENSOCUG00000013126
4	4767958	G	GC	DOWNSTREAM	-	ENSOCUG00000013126
4	4772318	GGGCGGGA	G	INTRON	-	ENSOCUG00000002272
4	4776881	A	AAG	INTRON	-	ENSOCUG00000002272
4	4777376	TA	T	INTRON	-	ENSOCUG00000002272
4	4777427	GT	G	INTRON	-	ENSOCUG00000002272
4	4779690	CT	C	INTRON	-	ENSOCUG00000002272
4	4780535	GCCGGCACGGCC	G	INTRON	-	ENSOCUG00000002272
4	4781765	TC	T	INTRON	-	ENSOCUG00000002272
4	4786477	T	TACAC	INTRON	-	ENSOCUG00000002272
4	4788711	T	TA	INTERGENIC
4	4789616	G	GCAGA	INTERGENIC
4	4790035	A	AT	INTERGENIC
4	4790941	GAGCC	G	INTERGENIC
4	4792372	CA	C	INTERGENIC
4	4793710	C	CA	INTERGENIC
4	4793762	TG	T	INTERGENIC
4	4794024	CTG	C	INTERGENIC
4	4794039	ACT	A	INTERGENIC
4	4794485	TGTGTGA	T	INTERGENIC
4	4794936	TAA	T	INTERGENIC
4	4795683	A	ATACT	INTERGENIC
4	4798821	GC	G	INTERGENIC
4	4800177	CTT	C	INTERGENIC
4	4800616	CAGAT	C	INTERGENIC
4	4801001	C	CAT	INTERGENIC
4	4801124	GA	G	INTERGENIC
4	4801533	ATC	A	INTERGENIC
4	4801693	A	AGTAAAGCACT	INTERGENIC
4	4802036	GAAAAAATAAACAAAAACAACAACA	G	UPSTREAM	-	ENSOCUG00000002267
4	4803302	T	TG	UPSTREAM	-	ENSOCUG00000002267
4	4803612	A	AGAAAG	UPSTREAM	-	ENSOCUG00000002267
4	4803980	A	AT	UPSTREAM	-	ENSOCUG00000002267
4	4804119	TC	T	UPSTREAM	-	ENSOCUG00000002267
4	4804753	A	AT	UPSTREAM	-	ENSOCUG00000002267
4	4804981	TAGAAAACTA	T	UPSTREAM	-	ENSOCUG00000002267
4	4806384	GGGCCGC	G	UPSTREAM	-	ENSOCUG00000002267
4	4806503	AAAGCAGTTG	A	UPSTREAM	-	ENSOCUG00000002267
4	4806626	A	AG	UPSTREAM	-	ENSOCUG00000002267
4	4806713	GC	G	UPSTREAM	-	ENSOCUG00000002267
4	4807118	CCTCG	C	INTRON	-	ENSOCUG00000002267
4	4809200	G	GGCTTT	INTRON	-	ENSOCUG00000002267
4	4809920	C	CAG	INTRON	-	ENSOCUG00000002267
4	4811114	T	TTG	INTRON	-	ENSOCUG00000002267
4	4811342	AT	A	INTRON	-	ENSOCUG00000002267
4	4812646	C	CGT	INTRON	-	ENSOCUG00000002267
4	4813381	AT	A	INTRON	-	ENSOCUG00000002267
4	4813395	GATTT	G	INTRON	-	ENSOCUG00000002267
4	4813551	TG	T	INTRON	-	ENSOCUG00000002267
4	4813688	CCCACTACG	C	INTRON	-	ENSOCUG00000002267
4	4817951	C	CCCT	INTRON	-	ENSOCUG00000002267
4	4817964	ATG	A	INTRON	-	ENSOCUG00000002267
4	4820624	CA	C	INTRON	-	ENSOCUG00000002267
4	4825797	TC	T	INTRON	-	ENSOCUG00000002267
4	4826850	T	TAGAG	INTRON	-	ENSOCUG00000002267
4	4826904	C	CG	INTRON	-	ENSOCUG00000002267
4	4830005	TTG	T	INTRON	-	ENSOCUG00000002267
4	4832719	G	GA	DOWNSTREAM	-	ENSOCUG00000002260
4	4833066	CA	C	DOWNSTREAM	-	ENSOCUG00000002260
4	4834497	CCCCA	C	INTRON	-	ENSOCUG00000002260
4	4835455	T	TCTG	INTRON	-	ENSOCUG00000002260
4	4835647	A	AACAAT	INTRON	-	ENSOCUG00000002260
4	4839830	C	CTGTG	INTRON	-	ENSOCUG00000002260
4	4842935	TTCTC	T	INTRON	-	ENSOCUG00000002260
4	4844337	CAG	C	INTRON	-	ENSOCUG00000002260
4	4846894	A	AG	INTRON	-	ENSOCUG00000002260
4	4847503	G	GAT	INTRON	-	ENSOCUG00000002260
4	4848030	GTCTC	G	INTRON	-	ENSOCUG00000002260
4	4848938	AT	A	INTRON	-	ENSOCUG00000002260
4	4849161	T	TA	INTRON	-	ENSOCUG00000002260
4	4850399	C	CA	INTRON	-	ENSOCUG00000002260
4	4855979	G	GACTA	INTRON	-	ENSOCUG00000002260
4	4858213	GTCCTC	G	INTRON	-	ENSOCUG00000002260
4	4859601	G	GTCTCTCTCTCTCTC	INTRON	-	ENSOCUG00000002260
4	4860121	AAAAAAAAG	A	INTRON	-	ENSOCUG00000002260
4	4862151	T	TC	INTRON	-	ENSOCUG00000002260
4	4862266	TA	T	INTRON	-	ENSOCUG00000002260
4	4862676	TA	T	INTRON	-	ENSOCUG00000002260
4	4864009	AAAT	A	INTRON	-	ENSOCUG00000002260
4	4864644	A	ATT	INTRON	-	ENSOCUG00000002260
4	4864655	GTTTA	G	INTRON	-	ENSOCUG00000002260
4	4864710	CAGAG	C	INTRON	-	ENSOCUG00000002260
4	4871099	T	TAC	INTRON	-	ENSOCUG00000002260
4	4879258	A	AAAAC	INTRON	-	ENSOCUG00000002260
4	4879589	TCC	T	INTRON	-	ENSOCUG00000002260
4	4881380	G	GAGAGAGAGAGAGAGAC	UPSTREAM	-	ENSOCUG00000002260
4	4882341	C	CT	UPSTREAM	-	ENSOCUG00000002250
4	4882427	A	AG	UPSTREAM	-	ENSOCUG00000002250
4	4882643	G	GC	UPSTREAM	-	ENSOCUG00000002250
4	4882904	TC	T	UPSTREAM	-	ENSOCUG00000002250
4	4883153	G	GGGAGAAGGTA	UPSTREAM	-	ENSOCUG00000002250
4	4888501	ATTCCATT	A	INTRON	-	ENSOCUG00000002250
4	4889467	AT	A	INTRON	-	ENSOCUG00000002250
4	4891645	G	GTTT	INTRON	-	ENSOCUG00000002250
4	4892240	T	TGGCGGG	INTRON	-	ENSOCUG00000002250
4	4893136	TC	T	INTRON	-	ENSOCUG00000002250
4	4893207	A	ATT	INTRON	-	ENSOCUG00000002250
4	4893479	T	TGA	INTRON	-	ENSOCUG00000002250
4	4894137	TC	T	INTRON	-	ENSOCUG00000002250
4	4894939	TGATA	T	INTRON	-	ENSOCUG00000002250
4	4895096	GC	G	INTRON	-	ENSOCUG00000002250
4	4895551	GGT	G	INTRON	-	ENSOCUG00000002250
4	4896258	GT	G	INTRON	-	ENSOCUG00000002250
4	4896767	A	AC	INTRON	-	ENSOCUG00000002250
4	4896854	A	AAC	INTRON	-	ENSOCUG00000002250
4	4896874	CA	C	INTRON	-	ENSOCUG00000002250
4	4897671	CTT	C	INTRON	-	ENSOCUG00000002250
4	4898853	G	GA	INTRON	-	ENSOCUG00000002250
4	4899259	CA	C	INTRON	-	ENSOCUG00000002250
4	4899997	CT	C	INTRON	-	ENSOCUG00000002250
4	4900735	ATT	A	INTRON	-	ENSOCUG00000002250
4	4900857	A	ATGCT	INTRON	-	ENSOCUG00000002250
4	4901043	AAC	A	INTRON	-	ENSOCUG00000002250
4	4902060	T	TA	INTRON	-	ENSOCUG00000002250
4	4904414	A	AGAC	INTRON	-	ENSOCUG00000002250
4	4905170	GT	G	INTRON	-	ENSOCUG00000002250
4	4906061	GGC	G	INTRON	-	ENSOCUG00000002250
4	4907072	TTATTTATTTA	T	INTRON	-	ENSOCUG00000002250
4	4907935	G	GA	INTRON	-	ENSOCUG00000002250
4	4907961	G	GTGATGAGGTCCCAGGTGATAC	INTRON	-	ENSOCUG00000002250
4	4907978	T	TG	INTRON	-	ENSOCUG00000002250
4	4908464	A	ATGTC	INTRON	-	ENSOCUG00000002250
4	4909019	CCCT	C	UTR_3_PRIME	-	ENSOCUG00000002250
4	4914590	CA	C	INTERGENIC
4	4915030	T	TG	INTERGENIC
4	4916181	C	CTG	INTERGENIC
4	4916667	G	GT	INTERGENIC
4	4917690	AC	A	INTERGENIC
4	4917972	CAGAG	C	INTERGENIC
4	4922508	G	GA	INTERGENIC
4	4922721	C	CT	INTERGENIC
4	4922798	G	GAAAGAGTTAC	INTERGENIC
4	4939824	CT	C	UPSTREAM	-	ENSOCUG00000009637
4	4941547	ATT	A	INTRON	-	ENSOCUG00000009637
4	4944344	AT	A	INTRON	-	ENSOCUG00000009637
4	4949107	G	GC	INTRON	-	ENSOCUG00000009637
4	4949353	T	TCCATTGCTTTC	INTRON	-	ENSOCUG00000009637
4	4956136	CT	C	INTRON	-	ENSOCUG00000009637
4	4970324	T	TA	INTRON	-	ENSOCUG00000009637
4	4973723	C	CCTGGGAGGGAGCAGATAATAA	INTRON	-	ENSOCUG00000009637
4	4977953	T	TACTA	INTRON	-	ENSOCUG00000009637
4	4982994	CT	C	INTRON	-	ENSOCUG00000009637
[truncated: 13,707 more rows]
