# Supplementary material for: Integration Analysis of Transcriptome Sequencing and Whole-Genome Resequencing Reveal Wool Quality-Associated Key Genes in Zhexi Angora Rabbits
Source: Vet Sci. 2024 Dec 13;11(12):651. doi: 10.3390/vetsci11120651 (PMC11680169; doi:10.3390/vetsci11120651)
Supplement: Supplementary file 1 [file vetsci-11-00651-s001.zip › Table S7.xlsx]

## Sheet: Table S7. The information of SN
Table S7. The information of SNPs between the fine- and coarse-wool groups in Zhexi Angora rabbits
Chrome	Position	Reference base sequence	SNP base sequence	Effect	Codon change	Gene id	Gene name
1	1991899	T	C	INTRON	-	ENSOCUG00000004268	ECPAS
1	2031663	G	C	INTRON	-	ENSOCUG00000004268	ECPAS
1	2038633	T	C	INTRON	-	ENSOCUG00000004268	ECPAS
1	2038641	A	G	INTRON	-	ENSOCUG00000004268	ECPAS
1	2047744	A	T	DOWNSTREAM	-	ENSOCUG00000004268	ECPAS
1	2138378	T	C	INTERGENIC
1	2143514	A	G	INTERGENIC
1	2197626	A	C	INTERGENIC
1	2197687	T	C	INTERGENIC
1	4888254	C	T	INTERGENIC
1	6423662	A	G	INTERGENIC
1	6423671	G	A	INTERGENIC
1	6724062	G	A	INTERGENIC
1	6724078	A	G	INTERGENIC
1	6731860	T	C	INTERGENIC
1	6828020	G	A	INTERGENIC
1	7416984	T	C	INTRON	-	ENSOCUG00000005809	FKTN
1	7416990	C	G	INTRON	-	ENSOCUG00000005809	FKTN
1	7417014	C	T	INTRON	-	ENSOCUG00000005809	FKTN
1	7417020	A	G	INTRON	-	ENSOCUG00000005809	FKTN
1	7417056	C	G	INTRON	-	ENSOCUG00000005809	FKTN
1	7417194	A	C	INTRON	-	ENSOCUG00000005809	FKTN
1	7417257	T	C	INTRON	-	ENSOCUG00000005809	FKTN
1	7417298	T	C	INTRON	-	ENSOCUG00000005809	FKTN
1	7417322	A	C	INTRON	-	ENSOCUG00000005809	FKTN
1	7417368	G	A	INTRON	-	ENSOCUG00000005809	FKTN
1	7417376	C	G	INTRON	-	ENSOCUG00000005809	FKTN
1	7417440	G	A	INTRON	-	ENSOCUG00000005809	FKTN
1	7417455	T	A	INTRON	-	ENSOCUG00000005809	FKTN
1	7417463	C	T	INTRON	-	ENSOCUG00000005809	FKTN
1	7417534	A	G	INTRON	-	ENSOCUG00000005809	FKTN
1	7417573	C	G	INTRON	-	ENSOCUG00000005809	FKTN
1	7417594	T	A	INTRON	-	ENSOCUG00000005809	FKTN
1	8556720	G	T	INTERGENIC
1	8556729	C	T	INTERGENIC
1	9429054	T	A	INTERGENIC
1	9692452	G	A	INTERGENIC
1	10919410	C	G	INTERGENIC
1	11293413	C	T	INTRON	-	ENSOCUG00000016738	GRIN3A
1	11451828	A	T	INTERGENIC
1	11579875	C	G	SYNONYMOUS_CODING	acC/acG	ENSOCUG00000014944	ALDOB
1	11579887	T	A	SYNONYMOUS_CODING	acT/acA	ENSOCUG00000014944	ALDOB
1	11659395	C	T	UTR_3_PRIME	-	ENSOCUG00000039388
1	12102608	A	G	INTERGENIC
1	12671056	C	T	INTRON	-	ENSOCUG00000006373	MTAP
1	14098794	A	T	INTRON	-	ENSOCUG00000016292	TGFBR1
1	15245943	A	C	INTERGENIC
1	15845507	C	T	INTERGENIC
1	15873393	T	C	INTERGENIC
1	15876592	G	T	INTERGENIC
1	15876747	T	C	INTERGENIC
1	15878400	T	G	INTERGENIC
1	15878460	A	G	INTERGENIC
1	15878688	G	T	INTERGENIC
1	15878817	C	G	INTERGENIC
1	15879288	A	G	INTERGENIC
1	15882100	A	T	INTERGENIC
1	15882433	A	G	INTERGENIC
1	15883012	G	C	INTERGENIC
1	15883822	A	G	INTERGENIC
1	15883853	T	C	INTERGENIC
1	15887495	C	T	INTERGENIC
1	15887610	T	A	INTERGENIC
1	15889116	G	T	INTERGENIC
1	15890625	T	A	INTERGENIC
1	15890815	T	C	INTERGENIC
1	15891620	C	A	INTERGENIC
1	15891838	A	G	INTERGENIC
1	15939679	G	A	INTERGENIC
1	15990967	A	T	INTRON	-	ENSOCUG00000003832
1	15994494	G	A	INTRON	-	ENSOCUG00000003832
1	17074354	G	A	NON_SYNONYMOUS_CODING	cGt/cAt	ENSOCUG00000012281	PAX5
1	17074361	C	T	SYNONYMOUS_CODING	ttC/ttT	ENSOCUG00000012281	PAX5
1	17074408	A	G	NON_SYNONYMOUS_CODING	aAg/aGg	ENSOCUG00000012281	PAX5
1	19742863	A	T	INTRON	-	ENSOCUG00000008044	DCAF12
1	19788327	G	A	INTERGENIC
1	19788337	T	C	INTERGENIC
1	22307078	C	G	INTERGENIC
1	22986218	G	T	DOWNSTREAM	-	ENSOCUG00000035009
1	22986265	A	T	DOWNSTREAM	-	ENSOCUG00000035009
1	22986282	G	T	DOWNSTREAM	-	ENSOCUG00000035009
1	23529704	A	T	INTERGENIC
1	24572807	G	A	INTERGENIC
1	27480764	A	G	INTERGENIC
1	30978416	C	T	INTERGENIC
1	31241972	G	C	INTERGENIC
1	31242024	A	T	INTERGENIC
1	31916807	T	C	INTRON	-	ENSOCUG00000012289	MTAP
1	37102876	G	A	INTERGENIC
1	39273955	A	G	INTERGENIC
1	39368868	G	A	INTERGENIC
1	39369193	G	A	INTERGENIC
1	41178973	G	C	INTERGENIC
1	41609883	T	G	INTERGENIC
1	43645583	T	C	INTERGENIC
1	45991084	C	T	INTERGENIC
1	47971963	A	G	INTERGENIC
1	48858645	C	G	INTRON	-	ENSOCUG00000025640
1	48898098	T	C	INTRON	-	ENSOCUG00000025640
1	50072214	G	A	UPSTREAM	-	ENSOCUG00000013264
1	50167710	T	A	UPSTREAM	-	ENSOCUG00000036407
1	50654439	C	G	INTERGENIC
1	50655917	T	C	INTERGENIC
1	50656541	G	A	INTERGENIC
1	50657961	C	T	INTERGENIC
1	50658636	T	A	INTERGENIC
1	50658668	C	T	INTERGENIC
1	50658695	G	T	INTERGENIC
1	50658745	T	C	INTERGENIC
1	50658804	G	A	INTERGENIC
1	50658980	G	A	INTERGENIC
1	50659220	A	G	INTERGENIC
1	50659422	C	G	INTERGENIC
1	50659429	T	C	INTERGENIC
1	50659529	G	A	INTERGENIC
1	50660305	C	T	INTERGENIC
1	50661753	T	G	INTERGENIC
1	50662151	T	C	INTERGENIC
1	50662237	G	C	INTERGENIC
1	50662530	A	G	INTERGENIC
1	50662915	T	C	INTERGENIC
1	50662959	C	T	INTERGENIC
1	50663125	C	T	INTERGENIC
1	50663158	G	C	INTERGENIC
1	50663478	T	A	INTERGENIC
1	50663594	C	T	INTERGENIC
1	50663679	G	A	INTERGENIC
1	50663729	T	C	INTERGENIC
1	50663805	G	A	INTERGENIC
1	50663874	G	T	INTERGENIC
1	50663941	T	A	INTERGENIC
1	50664011	G	A	INTERGENIC
1	50664073	T	C	INTERGENIC
1	50664097	A	C	INTERGENIC
1	50664111	C	T	INTERGENIC
1	50664117	A	G	INTERGENIC
1	50664213	C	T	INTERGENIC
1	50664494	G	A	INTERGENIC
1	50664565	T	C	INTERGENIC
1	50664696	A	G	INTERGENIC
1	50664738	C	T	INTERGENIC
1	50664912	G	T	INTERGENIC
1	50665098	G	T	INTERGENIC
1	50665629	T	C	INTERGENIC
1	50665740	T	C	INTERGENIC
1	50665768	T	G	INTERGENIC
1	50666093	C	G	INTERGENIC
1	50666424	C	A	INTERGENIC
1	50666846	G	T	INTERGENIC
1	50666942	G	C	INTERGENIC
1	50667476	A	G	INTERGENIC
1	50667528	A	G	INTERGENIC
1	50668122	G	C	INTERGENIC
1	50668316	G	A	INTERGENIC
1	50668356	G	A	INTERGENIC
1	50668578	G	T	INTERGENIC
1	50668609	T	A	INTERGENIC
1	50668638	A	G	INTERGENIC
1	50668724	A	G	INTERGENIC
1	50669582	C	T	INTERGENIC
1	50669805	C	A	INTERGENIC
1	50670601	A	G	INTERGENIC
1	50670735	T	C	INTERGENIC
1	50670773	A	G	INTERGENIC
1	50670839	T	C	INTERGENIC
1	50671262	C	A	INTERGENIC
1	50671335	C	T	INTERGENIC
1	50671813	A	C	INTERGENIC
1	50673031	G	A	INTERGENIC
1	50673149	T	A	INTERGENIC
1	50676743	C	T	INTERGENIC
1	50679126	A	G	INTERGENIC
1	50679261	A	C	INTERGENIC
1	50679979	C	T	INTERGENIC
1	50680151	C	T	INTERGENIC
1	50680230	T	A	INTERGENIC
1	50680478	A	G	INTERGENIC
1	50680569	A	G	INTERGENIC
1	50680627	G	A	INTERGENIC
1	50680783	A	G	INTERGENIC
1	50680857	A	G	INTERGENIC
1	50681189	G	T	INTERGENIC
1	50681615	G	A	INTERGENIC
1	50682310	G	T	INTERGENIC
1	50682351	A	G	INTERGENIC
1	50682600	T	C	INTERGENIC
1	50683039	A	G	INTERGENIC
1	50683280	G	A	INTERGENIC
1	50683415	C	T	INTERGENIC
1	50683770	G	A	INTERGENIC
1	50684254	C	G	INTERGENIC
1	50684267	G	T	INTERGENIC
1	50685138	T	G	INTERGENIC
1	50685532	T	C	INTERGENIC
1	50685722	C	T	INTERGENIC
1	50686292	C	T	INTERGENIC
1	50686390	T	C	INTERGENIC
1	50687805	T	C	INTERGENIC
1	50687902	G	A	INTERGENIC
1	50688327	A	T	INTERGENIC
1	50689744	C	T	INTERGENIC
1	50693435	A	G	INTERGENIC
1	50698295	T	C	INTERGENIC
1	50744024	C	T	INTERGENIC
1	50747532	G	T	INTERGENIC
1	50782441	G	A	INTERGENIC
1	50804305	G	A	INTERGENIC
1	50812176	C	T	INTERGENIC
1	50826327	T	C	INTERGENIC
1	50838675	G	A	INTERGENIC
1	50844565	C	T	INTERGENIC
1	50845746	A	G	UPSTREAM	-	ENSOCUG00000014086	RFX3
1	50854491	A	G	INTRON	-	ENSOCUG00000014086	RFX3
1	50856051	T	C	INTRON	-	ENSOCUG00000014086	RFX3
1	50857078	T	G	INTRON	-	ENSOCUG00000014086	RFX3
1	50857290	C	T	INTRON	-	ENSOCUG00000014086	RFX3
1	50857685	C	A	INTRON	-	ENSOCUG00000014086	RFX3
1	50859181	A	C	INTRON	-	ENSOCUG00000014086	RFX3
1	50859360	C	T	INTRON	-	ENSOCUG00000014086	RFX3
1	50862460	G	A	INTRON	-	ENSOCUG00000014086	RFX3
1	50862555	T	C	INTRON	-	ENSOCUG00000014086	RFX3
1	50863510	G	A	INTRON	-	ENSOCUG00000014086	RFX3
1	50865043	C	T	INTRON	-	ENSOCUG00000014086	RFX3
1	50866533	G	A	INTRON	-	ENSOCUG00000014086	RFX3
1	50866552	G	A	INTRON	-	ENSOCUG00000014086	RFX3
1	50867452	A	T	INTRON	-	ENSOCUG00000014086	RFX3
1	50868640	T	C	INTRON	-	ENSOCUG00000014086	RFX3
1	50872332	C	A	INTRON	-	ENSOCUG00000014086	RFX3
1	50872830	A	G	INTRON	-	ENSOCUG00000014086	RFX3
1	50872842	C	T	INTRON	-	ENSOCUG00000014086	RFX3
1	50873395	C	T	INTRON	-	ENSOCUG00000014086	RFX3
1	50873616	G	A	INTRON	-	ENSOCUG00000014086	RFX3
1	50874300	G	A	INTRON	-	ENSOCUG00000014086	RFX3
1	50874879	G	C	INTRON	-	ENSOCUG00000014086	RFX3
1	50876389	A	T	INTRON	-	ENSOCUG00000014086	RFX3
1	50876997	G	A	INTRON	-	ENSOCUG00000014086	RFX3
1	50877237	T	G	INTRON	-	ENSOCUG00000014086	RFX3
1	50877776	G	A	INTRON	-	ENSOCUG00000014086	RFX3
1	50878488	A	T	INTRON	-	ENSOCUG00000014086	RFX3
1	50880130	G	A	INTRON	-	ENSOCUG00000014086	RFX3
1	50880985	G	T	INTRON	-	ENSOCUG00000014086	RFX3
1	50882563	T	C	INTRON	-	ENSOCUG00000014086	RFX3
1	50883409	G	A	INTRON	-	ENSOCUG00000014086	RFX3
1	50884484	T	C	INTRON	-	ENSOCUG00000014086	RFX3
1	50886467	A	G	INTRON	-	ENSOCUG00000014086	RFX3
1	50887199	A	T	INTRON	-	ENSOCUG00000014086	RFX3
1	50888303	A	T	INTRON	-	ENSOCUG00000014086	RFX3
1	50891547	C	G	INTRON	-	ENSOCUG00000014086	RFX3
1	50893635	C	T	INTRON	-	ENSOCUG00000014086	RFX3
1	50896393	G	A	INTRON	-	ENSOCUG00000014086	RFX3
1	50896874	G	A	INTRON	-	ENSOCUG00000014086	RFX3
1	50906069	G	A	INTRON	-	ENSOCUG00000014086	RFX3
1	50907328	T	A	INTRON	-	ENSOCUG00000014086	RFX3
1	50908333	T	G	INTRON	-	ENSOCUG00000014086	RFX3
1	50911969	A	C	INTRON	-	ENSOCUG00000014086	RFX3
1	50912324	C	T	INTRON	-	ENSOCUG00000014086	RFX3
1	50914759	G	A	INTRON	-	ENSOCUG00000014086	RFX3
1	50915461	G	A	INTRON	-	ENSOCUG00000014086	RFX3
1	50919415	G	A	INTRON	-	ENSOCUG00000014086	RFX3
1	50921453	G	A	INTRON	-	ENSOCUG00000014086	RFX3
1	50921712	G	A	INTRON	-	ENSOCUG00000014086	RFX3
1	50922489	C	T	INTRON	-	ENSOCUG00000014086	RFX3
1	50923623	A	G	INTRON	-	ENSOCUG00000014086	RFX3
1	50925816	T	C	INTRON	-	ENSOCUG00000014086	RFX3
1	50937675	T	C	INTRON	-	ENSOCUG00000014086	RFX3
1	50938165	A	G	INTRON	-	ENSOCUG00000014086	RFX3
1	50952839	T	C	INTRON	-	ENSOCUG00000014086	RFX3
1	50960991	G	A	INTRON	-	ENSOCUG00000014086	RFX3
1	50973584	C	G	INTRON	-	ENSOCUG00000014086	RFX3
1	50983158	T	A	INTRON	-	ENSOCUG00000014086	RFX3
1	50987048	A	G	INTRON	-	ENSOCUG00000014086	RFX3
1	50987165	G	T	INTRON	-	ENSOCUG00000014086	RFX3
1	50988245	G	A	INTRON	-	ENSOCUG00000014086	RFX3
1	50988766	A	G	INTRON	-	ENSOCUG00000014086	RFX3
1	50989516	A	G	INTRON	-	ENSOCUG00000014086	RFX3
1	50989597	G	A	INTRON	-	ENSOCUG00000014086	RFX3
1	50989627	T	C	INTRON	-	ENSOCUG00000014086	RFX3
1	50990064	A	G	INTRON	-	ENSOCUG00000014086	RFX3
1	50990365	A	C	INTRON	-	ENSOCUG00000014086	RFX3
1	50991374	A	G	INTRON	-	ENSOCUG00000014086	RFX3
1	50991892	T	C	INTRON	-	ENSOCUG00000014086	RFX3
1	50992216	A	G	INTRON	-	ENSOCUG00000014086	RFX3
1	50993323	A	T	INTRON	-	ENSOCUG00000014086	RFX3
1	50993436	G	A	INTRON	-	ENSOCUG00000014086	RFX3
1	50994407	C	T	INTRON	-	ENSOCUG00000014086	RFX3
1	50994524	G	T	INTRON	-	ENSOCUG00000014086	RFX3
1	50994689	A	G	INTRON	-	ENSOCUG00000014086	RFX3
1	50994991	T	C	INTRON	-	ENSOCUG00000014086	RFX3
1	50996475	G	A	INTRON	-	ENSOCUG00000014086	RFX3
1	50996598	G	T	INTRON	-	ENSOCUG00000014086	RFX3
1	50996723	C	T	INTRON	-	ENSOCUG00000014086	RFX3
1	50999715	C	T	INTRON	-	ENSOCUG00000014086	RFX3
1	50999902	T	C	INTRON	-	ENSOCUG00000014086	RFX3
1	50999975	C	T	INTRON	-	ENSOCUG00000014086	RFX3
1	51000102	A	T	INTRON	-	ENSOCUG00000014086	RFX3
1	51000375	A	G	INTRON	-	ENSOCUG00000014086	RFX3
1	51000544	G	A	INTRON	-	ENSOCUG00000014086	RFX3
1	51001093	A	T	INTRON	-	ENSOCUG00000014086	RFX3
1	51001650	T	C	INTRON	-	ENSOCUG00000014086	RFX3
1	51004786	T	G	INTRON	-	ENSOCUG00000014086	RFX3
1	51062445	G	A	INTRON	-	ENSOCUG00000014086	RFX3
1	51098635	A	T	INTRON	-	ENSOCUG00000014086	RFX3
1	51109220	C	T	INTRON	-	ENSOCUG00000014086	RFX3
1	51114840	T	G	INTRON	-	ENSOCUG00000014086	RFX3
1	51128566	A	T	INTRON	-	ENSOCUG00000014086	RFX3
1	51133987	G	A	INTRON	-	ENSOCUG00000014086	RFX3
1	51134518	G	A	INTRON	-	ENSOCUG00000014086	RFX3
1	51135926	G	A	INTRON	-	ENSOCUG00000014086	RFX3
1	51136235	G	A	INTRON	-	ENSOCUG00000014086	RFX3
1	51136291	C	T	INTRON	-	ENSOCUG00000014086	RFX3
1	51136526	T	C	INTRON	-	ENSOCUG00000014086	RFX3
1	51136771	A	T	INTRON	-	ENSOCUG00000014086	RFX3
1	51136783	G	A	INTRON	-	ENSOCUG00000014086	RFX3
1	51137406	A	G	INTRON	-	ENSOCUG00000014086	RFX3
1	51137742	C	A	INTRON	-	ENSOCUG00000014086	RFX3
1	51137978	C	T	INTRON	-	ENSOCUG00000014086	RFX3
1	51138070	G	A	INTRON	-	ENSOCUG00000014086	RFX3
1	51138254	C	T	INTRON	-	ENSOCUG00000014086	RFX3
1	51139617	T	C	INTRON	-	ENSOCUG00000014086	RFX3
1	51145201	C	T	INTRON	-	ENSOCUG00000014086	RFX3
1	51145404	G	A	INTRON	-	ENSOCUG00000014086	RFX3
1	51192971	G	A	DOWNSTREAM	-	ENSOCUG00000014086	RFX3
1	51196361	A	G	INTERGENIC
1	51199846	T	C	INTERGENIC
1	51203862	A	G	INTERGENIC
1	51204780	T	C	INTERGENIC
1	51209399	T	C	INTERGENIC
1	51211080	C	A	UPSTREAM	-	ENSOCUG00000039572
1	51211856	A	G	UPSTREAM	-	ENSOCUG00000039572
1	51213197	T	G	UPSTREAM	-	ENSOCUG00000039572
1	51215438	T	C	UTR_5_PRIME	-	ENSOCUG00000039572
1	51215469	A	C	UTR_5_PRIME	-	ENSOCUG00000039572
1	51216463	A	G	INTRON	-	ENSOCUG00000039572
1	51217038	A	G	INTRON	-	ENSOCUG00000039572
1	51217290	T	C	INTRON	-	ENSOCUG00000039572
1	51217650	T	A	INTRON	-	ENSOCUG00000039572
1	51219043	T	C	INTRON	-	ENSOCUG00000039572
1	51220891	T	C	INTRON	-	ENSOCUG00000039572
1	51221123	A	C	INTRON	-	ENSOCUG00000039572
1	51221352	G	A	INTRON	-	ENSOCUG00000039572
1	51222315	T	C	INTRON	-	ENSOCUG00000039572
1	51223040	T	C	INTRON	-	ENSOCUG00000039572
1	51223138	G	A	INTRON	-	ENSOCUG00000039572
1	51229837	C	T	INTRON	-	ENSOCUG00000039572
1	51230131	T	C	INTRON	-	ENSOCUG00000039572
1	51230840	T	C	INTRON	-	ENSOCUG00000039572
1	51232908	T	C	INTRON	-	ENSOCUG00000039572
1	51233036	T	G	INTRON	-	ENSOCUG00000039572
1	51233141	T	C	INTRON	-	ENSOCUG00000039572
1	51233927	A	T	INTRON	-	ENSOCUG00000039572
1	51234538	C	T	INTRON	-	ENSOCUG00000039572
1	51234886	A	C	INTRON	-	ENSOCUG00000039572
1	51236234	A	G	INTRON	-	ENSOCUG00000039572
1	51237317	T	C	INTRON	-	ENSOCUG00000039572
1	51238125	G	A	INTRON	-	ENSOCUG00000039572
1	51238247	G	A	INTRON	-	ENSOCUG00000039572
1	51238647	C	A	INTRON	-	ENSOCUG00000039572
1	51238824	G	A	INTRON	-	ENSOCUG00000039572
1	51239407	A	T	INTRON	-	ENSOCUG00000039572
1	51240542	C	T	INTRON	-	ENSOCUG00000039572
1	51240898	T	G	INTRON	-	ENSOCUG00000039572
1	51244776	C	T	INTRON	-	ENSOCUG00000039572
1	51245114	T	A	INTRON	-	ENSOCUG00000039572
1	51246029	G	T	INTRON	-	ENSOCUG00000039572
1	51246083	T	C	INTRON	-	ENSOCUG00000039572
1	51246107	A	G	INTRON	-	ENSOCUG00000039572
1	51246838	T	C	INTRON	-	ENSOCUG00000039572
1	51247997	T	A	INTRON	-	ENSOCUG00000039572
1	51252650	G	A	INTRON	-	ENSOCUG00000039572
1	51253954	A	G	INTRON	-	ENSOCUG00000039572
1	51254892	T	C	INTRON	-	ENSOCUG00000039572
1	51255901	A	G	INTRON	-	ENSOCUG00000039572
1	51256265	C	A	INTRON	-	ENSOCUG00000039572
1	51256965	G	T	INTRON	-	ENSOCUG00000039572
1	51257091	C	T	INTRON	-	ENSOCUG00000039572
1	51257483	A	G	INTRON	-	ENSOCUG00000039572
1	51257770	T	C	INTRON	-	ENSOCUG00000039572
1	51257811	T	C	INTRON	-	ENSOCUG00000039572
1	51258366	A	C	INTRON	-	ENSOCUG00000039572
1	51260400	C	T	INTRON	-	ENSOCUG00000039572
1	51260664	T	G	INTRON	-	ENSOCUG00000039572
1	51261054	C	T	INTRON	-	ENSOCUG00000039572
1	51261586	T	C	INTRON	-	ENSOCUG00000039572
1	51263704	T	C	INTRON	-	ENSOCUG00000039572
1	51264604	T	C	INTRON	-	ENSOCUG00000039572
1	51264638	A	G	INTRON	-	ENSOCUG00000039572
1	51265049	A	G	INTRON	-	ENSOCUG00000039572
1	51265784	A	T	INTRON	-	ENSOCUG00000039572
1	51265795	A	G	INTRON	-	ENSOCUG00000039572
1	51266236	T	C	INTRON	-	ENSOCUG00000039572
1	51266595	C	T	INTRON	-	ENSOCUG00000039572
1	51268674	C	G	INTRON	-	ENSOCUG00000039572
1	51271855	C	T	INTRON	-	ENSOCUG00000039572
1	51272755	G	C	INTRON	-	ENSOCUG00000039572
1	51273144	G	A	INTRON	-	ENSOCUG00000039572
1	51273238	C	T	INTRON	-	ENSOCUG00000039572
1	51273553	A	G	INTRON	-	ENSOCUG00000039572
1	51278603	A	T	INTRON	-	ENSOCUG00000039572
1	51279113	A	G	INTRON	-	ENSOCUG00000039572
1	51279195	T	C	INTRON	-	ENSOCUG00000039572
1	51280073	G	A	INTRON	-	ENSOCUG00000039572
1	51280624	G	C	INTRON	-	ENSOCUG00000039572
1	51280809	C	G	INTRON	-	ENSOCUG00000039572
1	51281127	T	C	INTRON	-	ENSOCUG00000039572
1	51281135	T	C	INTRON	-	ENSOCUG00000039572
1	51281163	A	G	INTRON	-	ENSOCUG00000039572
1	51281488	A	C	INTRON	-	ENSOCUG00000039572
1	51281858	G	A	INTRON	-	ENSOCUG00000039572
1	51283934	A	C	INTRON	-	ENSOCUG00000039572
1	51286378	C	A	INTRON	-	ENSOCUG00000039572
1	51825935	G	A	INTERGENIC
1	52864227	C	T	INTERGENIC
1	52932404	G	A	INTERGENIC
1	53005969	A	G	INTERGENIC
1	53006059	G	A	INTERGENIC
1	53006065	C	T	INTERGENIC
1	53006078	A	G	INTERGENIC
1	53006234	A	G	INTERGENIC
1	56505773	A	G	INTERGENIC
1	60996201	G	T	INTRON	-	ENSOCUG00000003732	RORB
1	60996302	C	A	INTRON	-	ENSOCUG00000003732	RORB
1	61026578	G	A	INTRON	-	ENSOCUG00000003732	RORB
1	64461880	T	C	INTERGENIC
1	64461895	A	G	INTERGENIC
1	64462018	G	A	INTERGENIC
1	64504688	C	T	INTERGENIC
1	64504695	T	A	INTERGENIC
1	64508159	A	G	INTERGENIC
1	64621842	G	A	UPSTREAM	-	ENSOCUG00000007758	CEP78
1	64622621	G	A	UPSTREAM	-	ENSOCUG00000007758	CEP78
1	64674074	G	A	INTRON	-	ENSOCUG00000007758	CEP78
1	64688678	C	T	INTERGENIC
1	64756522	G	A	INTERGENIC
1	64839300	G	A	INTERGENIC
1	64953233	C	T	INTERGENIC
1	65892389	C	T	INTERGENIC
1	65969014	A	C	INTERGENIC
1	66001443	A	G	INTERGENIC
1	66068715	A	G	INTERGENIC
1	66068808	A	C	INTERGENIC
1	66089624	A	G	INTERGENIC
1	66089638	A	G	INTERGENIC
1	66089660	A	G	INTERGENIC
1	66266032	A	G	INTRON	-	ENSOCUG00000011891	TLE4
1	66879513	A	T	INTERGENIC
1	68362956	A	T	INTERGENIC
1	68372941	C	T	INTERGENIC
1	68620837	G	A	NON_SYNONYMOUS_CODING	gGg/gAg	ENSOCUG00000027755
1	69835464	A	C	INTERGENIC
1	70328382	T	C	INTRON	-	ENSOCUG00000007236	CENPP
1	71706799	C	T	INTERGENIC
1	71896918	A	C	INTERGENIC
1	76714863	G	A	INTERGENIC
1	77780356	G	T	INTERGENIC
1	78282992	A	C	INTERGENIC
1	78351214	G	A	INTERGENIC
1	78916973	G	A	INTERGENIC
1	78939182	A	G	INTERGENIC
1	79211863	G	T	INTERGENIC
1	79380201	G	A	INTERGENIC
1	79588498	T	A	INTERGENIC
1	79758382	A	C	UPSTREAM	-	ENSOCUG00000023646
1	79764003	G	A	INTRON	-	ENSOCUG00000023646
1	79779365	T	C	INTERGENIC
1	83309813	G	C	INTERGENIC
1	83456673	C	T	INTERGENIC
1	83470961	C	G	INTERGENIC
1	83470987	T	C	INTERGENIC
1	83470999	T	C	INTERGENIC
1	83477859	G	T	UPSTREAM	-	ENSOCUG00000011172	OPCML
1	83479185	G	A	UPSTREAM	-	ENSOCUG00000011172	OPCML
1	83515417	A	G	INTRON	-	ENSOCUG00000011172	OPCML
1	83515439	A	G	INTRON	-	ENSOCUG00000011172	OPCML
1	83517685	G	C	INTRON	-	ENSOCUG00000011172	OPCML
1	83778431	G	A	INTRON	-	ENSOCUG00000011172	OPCML
1	83939967	G	A	INTRON	-	ENSOCUG00000011172	OPCML
1	84322415	A	G	INTRON	-	ENSOCUG00000000213	NTM
1	84322834	G	A	INTRON	-	ENSOCUG00000000213	NTM
1	87383871	G	A	INTRON	-	ENSOCUG00000021615
1	91510434	G	A	DOWNSTREAM	-	ENSOCUG00000037379
1	92882227	G	A	INTERGENIC
1	92882502	G	A	INTERGENIC
1	93182013	T	C	INTERGENIC
1	93191317	T	C	INTERGENIC
1	93200742	G	A	INTERGENIC
1	93252211	A	C	INTERGENIC
1	93252239	T	G	INTERGENIC
1	93338144	A	G	DOWNSTREAM	-	ENSOCUG00000030392
1	93367788	C	T	DOWNSTREAM	-	ENSOCUG00000030508
1	93401288	C	A	INTERGENIC
1	94196581	A	G	INTERGENIC
1	94205441	G	A	INTERGENIC
1	94205447	T	C	INTERGENIC
1	95000387	G	A	INTRON	-	ENSOCUG00000015533
hagy (GO:0061741);; Biological Process: process utilizing autophagic mechanism (GO:0061919);; Biological Process: biological regulation (GO:0065007);; Biological Process: regulation of biological quality (GO:0065008);; Biological Process: regulation of molecular function (GO:0065009);; Cellular Component: intracellular organelle lumen (GO:0070013);; Cellular Component: extracellular exosome (GO:0…	K03283|0.0e+00|aju:106976665|K03283 heat shock 70kDa protein 1/2/6/8 | (RefSeq) HSPA8; heat shock cognate 71 kDa protein	[O]	Posttranslational modification, protein turnover, chaperones
1	95124975	G	C	INTRON	-	ENSOCUG00000015523	JHY
1	98474063	T	C	INTRON	-	ENSOCUG00000030071
1	98474228	A	G	INTRON	-	ENSOCUG00000030071
1	98577845	T	C	INTERGENIC
1	98586476	C	T	INTERGENIC
1	98592187	C	T	INTERGENIC
1	98592917	A	C	INTERGENIC
1	98603475	G	C	INTERGENIC
1	98604669	C	T	INTERGENIC
1	98606970	A	G	INTERGENIC
1	98617427	G	A	INTERGENIC
1	98620935	C	T	INTERGENIC
1	98681946	G	A	INTERGENIC
1	98746112	A	G	INTRON	-	ENSOCUG00000010335	DSCAML1
1	98796327	T	C	INTRON	-	ENSOCUG00000010335	DSCAML1
1	98975563	A	G	INTRON	-	ENSOCUG00000010335	DSCAML1
1	99215993	T	C	UTR_3_PRIME	-	ENSOCUG00000011974	PCSK7
1	99216004	G	T	UTR_3_PRIME	-	ENSOCUG00000011974	PCSK7
1	99426208	G	A	INTRON	-	ENSOCUG00000011238	SIK3
1	99553294	C	T	INTRON	-	ENSOCUG00000011238	SIK3
1	99733647	A	C	INTERGENIC
1	99788460	T	C	INTERGENIC
1	100326645	C	T	INTERGENIC
1	100363901	C	T	INTERGENIC
1	100363931	G	A	INTERGENIC
1	100368757	C	T	INTERGENIC
1	100374143	C	T	INTERGENIC
1	100374209	G	A	INTERGENIC
1	100375047	T	C	INTERGENIC
1	100375053	T	C	INTERGENIC
1	100375094	T	C	INTERGENIC
1	103957757	T	C	INTERGENIC
1	103957783	A	C	INTERGENIC
1	104166139	G	A	INTRON	-	ENSOCUG00000009662	BCO2
1	104167021	G	A	INTRON	-	ENSOCUG00000009662	BCO2
1	104167065	C	G	INTRON	-	ENSOCUG00000009662	BCO2
1	104167103	A	G	INTRON	-	ENSOCUG00000009662	BCO2
1	104167197	C	G	INTRON	-	ENSOCUG00000009662	BCO2
1	104167353	A	G	INTRON	-	ENSOCUG00000009662	BCO2
1	104167472	G	A	INTRON	-	ENSOCUG00000009662	BCO2
1	104167503	G	A	INTRON	-	ENSOCUG00000009662	BCO2
1	104167671	G	A	INTRON	-	ENSOCUG00000009662	BCO2
1	104167753	A	G	INTRON	-	ENSOCUG00000009662	BCO2
1	104168029	C	T	INTRON	-	ENSOCUG00000009662	BCO2
1	104168044	C	T	INTRON	-	ENSOCUG00000009662	BCO2
1	104168052	C	T	INTRON	-	ENSOCUG00000009662	BCO2
1	104168443	T	C	INTRON	-	ENSOCUG00000009662	BCO2
1	104168554	G	A	INTRON	-	ENSOCUG00000009662	BCO2
1	104169559	A	C	INTRON	-	ENSOCUG00000009662	BCO2
1	104169883	G	A	INTRON	-	ENSOCUG00000009662	BCO2
1	104171269	G	A	INTRON	-	ENSOCUG00000009662	BCO2
1	104171511	T	G	INTRON	-	ENSOCUG00000009662	BCO2
1	104171862	G	C	INTRON	-	ENSOCUG00000009662	BCO2
1	104172025	C	A	INTRON	-	ENSOCUG00000009662	BCO2
1	104172678	T	C	INTRON	-	ENSOCUG00000009662	BCO2
1	104173289	T	C	INTRON	-	ENSOCUG00000009662	BCO2
1	104173674	T	C	INTRON	-	ENSOCUG00000009662	BCO2
1	104173793	A	T	INTRON	-	ENSOCUG00000009662	BCO2
1	104174707	A	G	INTRON	-	ENSOCUG00000009662	BCO2
1	104174952	T	G	INTRON	-	ENSOCUG00000009662	BCO2
1	104175459	A	G	INTRON	-	ENSOCUG00000009662	BCO2
1	104175869	A	G	INTRON	-	ENSOCUG00000009662	BCO2
1	104176212	G	A	INTRON	-	ENSOCUG00000009662	BCO2
1	104176586	T	G	INTRON	-	ENSOCUG00000009662	BCO2
1	104176752	A	G	INTRON	-	ENSOCUG00000009662	BCO2
1	104177375	A	T	INTRON	-	ENSOCUG00000009662	BCO2
1	104177459	C	T	INTRON	-	ENSOCUG00000009662	BCO2
1	104177476	T	C	INTRON	-	ENSOCUG00000009662	BCO2
1	104177569	C	T	INTRON	-	ENSOCUG00000009662	BCO2
1	104177660	C	T	INTRON	-	ENSOCUG00000009662	BCO2
1	104177758	C	T	INTRON	-	ENSOCUG00000009662	BCO2
1	104177827	C	T	INTRON	-	ENSOCUG00000009662	BCO2
1	104177852	T	G	INTRON	-	ENSOCUG00000009662	BCO2
1	104177895	T	C	INTRON	-	ENSOCUG00000009662	BCO2
1	104177967	G	A	INTRON	-	ENSOCUG00000009662	BCO2
1	104178080	G	T	INTRON	-	ENSOCUG00000009662	BCO2
1	104178291	T	A	INTRON	-	ENSOCUG00000009662	BCO2
1	104178954	T	C	INTRON	-	ENSOCUG00000009662	BCO2
1	104179115	T	C	INTRON	-	ENSOCUG00000009662	BCO2
1	104179223	G	A	INTRON	-	ENSOCUG00000009662	BCO2
1	104179396	G	A	INTRON	-	ENSOCUG00000009662	BCO2
1	104179424	C	T	INTRON	-	ENSOCUG00000009662	BCO2
1	104179585	C	G	INTRON	-	ENSOCUG00000009662	BCO2
1	104179738	C	T	INTRON	-	ENSOCUG00000009662	BCO2
1	104179795	G	A	INTRON	-	ENSOCUG00000009662	BCO2
1	104179895	C	G	INTRON	-	ENSOCUG00000009662	BCO2
1	104180093	A	G	INTRON	-	ENSOCUG00000009662	BCO2
1	104180117	T	C	INTRON	-	ENSOCUG00000009662	BCO2
1	104180176	A	G	INTRON	-	ENSOCUG00000009662	BCO2
1	104180289	C	T	INTRON	-	ENSOCUG00000009662	BCO2
1	104180405	T	C	INTRON	-	ENSOCUG00000009662	BCO2
1	104180887	C	G	INTRON	-	ENSOCUG00000009662	BCO2
1	104180962	A	T	INTRON	-	ENSOCUG00000009662	BCO2
1	104181072	A	G	INTRON	-	ENSOCUG00000009662	BCO2
1	104181090	C	T	INTRON	-	ENSOCUG00000009662	BCO2
1	104181152	T	G	INTRON	-	ENSOCUG00000009662	BCO2
1	104181312	G	A	INTRON	-	ENSOCUG00000009662	BCO2
1	104181532	T	C	INTRON	-	ENSOCUG00000009662	BCO2
1	104181635	A	G	INTRON	-	ENSOCUG00000009662	BCO2
1	104182186	G	A	INTRON	-	ENSOCUG00000009662	BCO2
1	104182495	C	T	INTRON	-	ENSOCUG00000009662	BCO2
1	104182574	T	A	INTRON	-	ENSOCUG00000009662	BCO2
1	104182632	A	G	INTRON	-	ENSOCUG00000009662	BCO2
1	104182694	C	A	INTRON	-	ENSOCUG00000009662	BCO2
1	104183430	T	C	INTRON	-	ENSOCUG00000009662	BCO2
1	104183689	A	G	INTRON	-	ENSOCUG00000009662	BCO2
1	104183910	C	G	INTRON	-	ENSOCUG00000009662	BCO2
1	104183980	A	C	INTRON	-	ENSOCUG00000009662	BCO2
1	104184016	G	A	INTRON	-	ENSOCUG00000009662	BCO2
1	104184024	A	G	INTRON	-	ENSOCUG00000009662	BCO2
1	104184796	C	T	INTRON	-	ENSOCUG00000009662	BCO2
1	104187035	G	A	INTRON	-	ENSOCUG00000009662	BCO2
1	104187351	G	A	INTRON	-	ENSOCUG00000009662	BCO2
1	104187625	A	C	INTRON	-	ENSOCUG00000009662	BCO2
1	104187986	C	T	INTRON	-	ENSOCUG00000009662	BCO2
1	104188234	A	G	INTRON	-	ENSOCUG00000009662	BCO2
1	104188483	T	C	INTRON	-	ENSOCUG00000009662	BCO2
1	104189138	T	C	INTRON	-	ENSOCUG00000009662	BCO2
1	104190067	G	A	INTRON	-	ENSOCUG00000009662	BCO2
1	104190511	T	A	INTRON	-	ENSOCUG00000009662	BCO2
1	104191880	A	G	INTRON	-	ENSOCUG00000009662	BCO2
1	104193089	T	C	INTRON	-	ENSOCUG00000009662	BCO2
1	104195175	C	T	INTRON	-	ENSOCUG00000009662	BCO2
1	104197391	A	G	INTRON	-	ENSOCUG00000009662	BCO2
1	104205632	G	A	INTRON	-	ENSOCUG00000009662	BCO2
1	104208571	A	G	INTRON	-	ENSOCUG00000009662	BCO2
1	104208667	G	A	INTRON	-	ENSOCUG00000009662	BCO2
1	104208689	G	A	INTRON	-	ENSOCUG00000009662	BCO2
1	104208731	G	A	INTRON	-	ENSOCUG00000009662	BCO2
1	104208780	T	C	INTRON	-	ENSOCUG00000009662	BCO2
1	104208793	T	C	INTRON	-	ENSOCUG00000009662	BCO2
1	104208801	G	A	INTRON	-	ENSOCUG00000009662	BCO2
1	104209071	A	G	INTRON	-	ENSOCUG00000009662	BCO2
1	104209101	T	G	INTRON	-	ENSOCUG00000009662	BCO2
1	104209176	G	T	INTRON	-	ENSOCUG00000009662	BCO2
1	104209216	G	T	INTRON	-	ENSOCUG00000009662	BCO2
1	104209261	T	C	INTRON	-	ENSOCUG00000009662	BCO2
1	104209344	G	A	INTRON	-	ENSOCUG00000009662	BCO2
1	104209547	A	G	INTRON	-	ENSOCUG00000009662	BCO2
1	104209969	A	G	INTRON	-	ENSOCUG00000009662	BCO2
1	104210040	T	C	INTRON	-	ENSOCUG00000009662	BCO2
1	104210109	A	C	INTRON	-	ENSOCUG00000009662	BCO2
1	104211525	G	C	INTRON	-	ENSOCUG00000009662	BCO2
1	104213250	G	T	INTRON	-	ENSOCUG00000009662	BCO2
1	104213320	G	A	INTRON	-	ENSOCUG00000009662	BCO2
1	104213371	A	C	INTRON	-	ENSOCUG00000009662	BCO2
1	104213462	C	A	INTRON	-	ENSOCUG00000009662	BCO2
1	104213663	G	A	INTRON	-	ENSOCUG00000009662	BCO2
1	104213863	G	C	INTRON	-	ENSOCUG00000009662	BCO2
1	104214156	C	T	INTRON	-	ENSOCUG00000009662	BCO2
1	104214354	G	A	INTRON	-	ENSOCUG00000009662	BCO2
1	104214393	C	T	INTRON	-	ENSOCUG00000009662	BCO2
1	104214441	T	C	INTRON	-	ENSOCUG00000009662	BCO2
1	104214449	A	G	INTRON	-	ENSOCUG00000009662	BCO2
1	104214475	C	G	INTRON	-	ENSOCUG00000009662	BCO2
1	104214502	T	C	INTRON	-	ENSOCUG00000009662	BCO2
1	104214723	T	C	INTRON	-	ENSOCUG00000009662	BCO2
1	104214749	T	C	INTRON	-	ENSOCUG00000009662	BCO2
1	104214816	C	T	INTRON	-	ENSOCUG00000009662	BCO2
1	104214916	G	T	INTRON	-	ENSOCUG00000009662	BCO2
1	104214927	C	A	INTRON	-	ENSOCUG00000009662	BCO2
1	104214979	G	A	INTRON	-	ENSOCUG00000009662	BCO2
1	104215390	T	C	INTRON	-	ENSOCUG00000009662	BCO2
1	104215521	C	G	INTRON	-	ENSOCUG00000009662	BCO2
1	104216456	T	C	INTRON	-	ENSOCUG00000009662	BCO2
1	104216913	T	C	INTRON	-	ENSOCUG00000009662	BCO2
1	104216935	A	C	INTRON	-	ENSOCUG00000009662	BCO2
1	104217731	T	C	INTRON	-	ENSOCUG00000009662	BCO2
1	104218243	G	T	INTRON	-	ENSOCUG00000009662	BCO2
1	104218443	T	C	INTRON	-	ENSOCUG00000009662	BCO2
1	104218755	A	G	INTRON	-	ENSOCUG00000009662	BCO2
1	104218880	T	G	INTRON	-	ENSOCUG00000009662	BCO2
1	104219611	G	A	INTRON	-	ENSOCUG00000009662	BCO2
1	104219696	A	G	INTRON	-	ENSOCUG00000009662	BCO2
1	104221268	C	T	INTRON	-	ENSOCUG00000009662	BCO2
1	104221377	G	C	INTRON	-	ENSOCUG00000009662	BCO2
1	104248559	C	T	INTRON	-	ENSOCUG00000009662	BCO2
1	104249671	G	T	INTRON	-	ENSOCUG00000009662	BCO2
1	104249845	G	A	INTRON	-	ENSOCUG00000009662	BCO2
1	104251878	G	T	INTRON	-	ENSOCUG00000009662	BCO2
1	104251908	A	G	INTRON	-	ENSOCUG00000009662	BCO2
1	104253455	G	C	INTRON	-	ENSOCUG00000009662	BCO2
1	104253737	T	G	INTRON	-	ENSOCUG00000009662	BCO2
1	104254016	C	T	INTRON	-	ENSOCUG00000009662	BCO2
1	104254055	A	G	INTRON	-	ENSOCUG00000009662	BCO2
1	104254335	T	C	INTRON	-	ENSOCUG00000009662	BCO2
1	104254601	T	C	INTRON	-	ENSOCUG00000009662	BCO2
1	104254610	T	C	INTRON	-	ENSOCUG00000009662	BCO2
1	104254632	C	G	INTRON	-	ENSOCUG00000009662	BCO2
1	104254662	G	T	INTRON	-	ENSOCUG00000009662	BCO2
1	104254671	T	G	INTRON	-	ENSOCUG00000009662	BCO2
1	104254701	T	C	INTRON	-	ENSOCUG00000009662	BCO2
1	104254774	T	C	INTRON	-	ENSOCUG00000009662	BCO2
1	104254785	T	C	INTRON	-	ENSOCUG00000009662	BCO2
1	104254796	T	C	INTRON	-	ENSOCUG00000009662	BCO2
1	104254809	C	T	INTRON	-	ENSOCUG00000009662	BCO2
1	104254848	C	T	INTRON	-	ENSOCUG00000009662	BCO2
1	104255150	A	G	INTRON	-	ENSOCUG00000009662	BCO2
1	104255217	A	G	INTRON	-	ENSOCUG00000009662	BCO2
1	104255235	C	T	INTRON	-	ENSOCUG00000009662	BCO2
1	104255277	G	A	INTRON	-	ENSOCUG00000009662	BCO2
1	104255300	C	T	INTRON	-	ENSOCUG00000009662	BCO2
1	104255455	C	G	INTRON	-	ENSOCUG00000009662	BCO2
1	104255647	G	A	INTRON	-	ENSOCUG00000009662	BCO2
1	104255761	A	G	INTRON	-	ENSOCUG00000009662	BCO2
1	104255797	G	A	INTRON	-	ENSOCUG00000009662	BCO2
1	104255805	A	G	INTRON	-	ENSOCUG00000009662	BCO2
1	104255815	T	C	INTRON	-	ENSOCUG00000009662	BCO2
1	104255944	A	G	INTRON	-	ENSOCUG00000009662	BCO2
1	104255981	A	G	INTRON	-	ENSOCUG00000009662	BCO2
1	104256583	A	G	INTRON	-	ENSOCUG00000009662	BCO2
1	104256683	G	A	INTRON	-	ENSOCUG00000009662	BCO2
1	104256869	A	C	INTRON	-	ENSOCUG00000009662	BCO2
1	104256951	A	C	INTRON	-	ENSOCUG00000009662	BCO2
1	104257452	T	C	INTRON	-	ENSOCUG00000009662	BCO2
1	104257571	A	G	INTRON	-	ENSOCUG00000009662	BCO2
1	104257726	G	A	INTRON	-	ENSOCUG00000009662	BCO2
1	104257768	A	G	INTRON	-	ENSOCUG00000009662	BCO2
1	104257850	A	G	INTRON	-	ENSOCUG00000009662	BCO2
1	104257856	G	T	INTRON	-	ENSOCUG00000009662	BCO2
1	104258309	T	A	INTRON	-	ENSOCUG00000009662	BCO2
1	104258354	C	A	INTRON	-	ENSOCUG00000009662	BCO2
1	104258381	T	C	INTRON	-	ENSOCUG00000009662	BCO2
1	104258415	G	A	INTRON	-	ENSOCUG00000009662	BCO2
1	104258676	C	T	INTRON	-	ENSOCUG00000009662	BCO2
1	104258737	T	C	INTRON	-	ENSOCUG00000009662	BCO2
1	104258752	T	G	INTRON	-	ENSOCUG00000009662	BCO2
1	104258791	G	C	INTRON	-	ENSOCUG00000009662	BCO2
1	104258891	G	C	INTRON	-	ENSOCUG00000009662	BCO2
1	104258944	A	G	INTRON	-	ENSOCUG00000009662	BCO2
1	104259058	A	G	INTRON	-	ENSOCUG00000009662	BCO2
1	104259149	A	C	INTRON	-	ENSOCUG00000009662	BCO2
1	104259175	A	T	INTRON	-	ENSOCUG00000009662	BCO2
1	104259450	T	C	INTRON	-	ENSOCUG00000009662	BCO2
1	104259663	G	T	INTRON	-	ENSOCUG00000009662	BCO2
1	104259702	G	A	INTRON	-	ENSOCUG00000009662	BCO2
1	104259812	T	C	INTRON	-	ENSOCUG00000009662	BCO2
1	104260075	A	G	INTRON	-	ENSOCUG00000009662	BCO2
1	104260090	A	G	INTRON	-	ENSOCUG00000009662	BCO2
1	104260098	G	A	INTRON	-	ENSOCUG00000009662	BCO2
1	104260255	A	G	INTRON	-	ENSOCUG00000009662	BCO2
1	104260291	G	A	INTRON	-	ENSOCUG00000009662	BCO2
1	104260418	T	C	INTRON	-	ENSOCUG00000009662	BCO2
1	104260526	C	A	INTRON	-	ENSOCUG00000009662	BCO2
1	104260617	C	T	INTRON	-	ENSOCUG00000009662	BCO2
1	104260756	T	G	INTRON	-	ENSOCUG00000009662	BCO2
1	104260770	A	G	INTRON	-	ENSOCUG00000009662	BCO2
1	104260819	C	T	INTRON	-	ENSOCUG00000009662	BCO2
1	104260868	C	T	INTRON	-	ENSOCUG00000009662	BCO2
1	104260943	C	G	INTRON	-	ENSOCUG00000009662	BCO2
1	104260954	A	T	INTRON	-	ENSOCUG00000009662	BCO2
1	104261241	A	G	INTRON	-	ENSOCUG00000009662	BCO2
1	104261270	T	G	INTRON	-	ENSOCUG00000009662	BCO2
1	104261379	C	T	INTRON	-	ENSOCUG00000009662	BCO2
1	104261432	G	A	INTRON	-	ENSOCUG00000009662	BCO2
1	104261452	A	T	INTRON	-	ENSOCUG00000009662	BCO2
1	104261605	G	A	INTRON	-	ENSOCUG00000009662	BCO2
1	104261670	T	C	INTRON	-	ENSOCUG00000009662	BCO2
1	104261677	T	C	INTRON	-	ENSOCUG00000009662	BCO2
1	104261715	C	G	INTRON	-	ENSOCUG00000009662	BCO2
1	104261743	C	T	INTRON	-	ENSOCUG00000009662	BCO2
1	104261828	C	T	INTRON	-	ENSOCUG00000009662	BCO2
1	104262044	G	A	INTRON	-	ENSOCUG00000009662	BCO2
1	104264047	C	A	INTRON	-	ENSOCUG00000009662	BCO2
1	104264212	A	C	INTRON	-	ENSOCUG00000009662	BCO2
1	104264753	C	G	INTRON	-	ENSOCUG00000009662	BCO2
1	104264779	A	C	INTRON	-	ENSOCUG00000009662	BCO2
1	104264788	T	C	INTRON	-	ENSOCUG00000009662	BCO2
1	104264837	A	G	INTRON	-	ENSOCUG00000009662	BCO2
1	104264970	T	G	INTRON	-	ENSOCUG00000009662	BCO2
1	104265315	G	A	INTRON	-	ENSOCUG00000009662	BCO2
1	104265328	A	C	INTRON	-	ENSOCUG00000009662	BCO2
1	104265624	G	A	INTRON	-	ENSOCUG00000009662	BCO2
1	104266185	T	C	INTRON	-	ENSOCUG00000009662	BCO2
1	104266887	T	A	INTRON	-	ENSOCUG00000009662	BCO2
1	104267352	T	C	INTRON	-	ENSOCUG00000009662	BCO2
1	104267730	G	A	INTRON	-	ENSOCUG00000009662	BCO2
1	104267859	A	C	INTRON	-	ENSOCUG00000009662	BCO2
1	104268112	G	C	INTRON	-	ENSOCUG00000009662	BCO2
1	104268241	G	A	INTRON	-	ENSOCUG00000009662	BCO2
1	104268250	G	T	INTRON	-	ENSOCUG00000009662	BCO2
1	104268267	A	G	INTRON	-	ENSOCUG00000009662	BCO2
1	104268887	G	C	INTRON	-	ENSOCUG00000009662	BCO2
1	104268932	T	C	INTRON	-	ENSOCUG00000009662	BCO2
1	104269066	A	C	INTRON	-	ENSOCUG00000009662	BCO2
1	104269361	T	C	INTRON	-	ENSOCUG00000009662	BCO2
1	104269416	T	C	INTRON	-	ENSOCUG00000009662	BCO2
1	104269424	T	C	INTRON	-	ENSOCUG00000009662	BCO2
1	104269539	T	C	INTRON	-	ENSOCUG00000009662	BCO2
1	104269895	G	A	INTRON	-	ENSOCUG00000009662	BCO2
1	104269975	T	C	INTRON	-	ENSOCUG00000009662	BCO2
1	104270382	A	G	INTRON	-	ENSOCUG00000009662	BCO2
1	104270671	T	C	INTRON	-	ENSOCUG00000009662	BCO2
1	104270697	T	C	INTRON	-	ENSOCUG00000009662	BCO2
1	104278450	G	A	INTRON	-	ENSOCUG00000009662	BCO2
1	104278706	G	A	INTRON	-	ENSOCUG00000009662	BCO2
1	104280005	G	A	INTRON	-	ENSOCUG00000009662	BCO2
1	104280425	G	A	INTRON	-	ENSOCUG00000009662	BCO2
1	104280466	C	G	INTRON	-	ENSOCUG00000009662	BCO2
1	104280842	G	T	INTRON	-	ENSOCUG00000009662	BCO2
1	104280939	C	T	INTRON	-	ENSOCUG00000009662	BCO2
1	104281286	C	G	INTRON	-	ENSOCUG00000009662	BCO2
1	104281303	G	A	INTRON	-	ENSOCUG00000009662	BCO2
1	104281340	T	G	INTRON	-	ENSOCUG00000009662	BCO2
1	104281346	G	A	INTRON	-	ENSOCUG00000009662	BCO2
1	104281357	T	C	INTRON	-	ENSOCUG00000009662	BCO2
1	104281483	T	C	INTRON	-	ENSOCUG00000009662	BCO2
1	104281536	G	A	INTRON	-	ENSOCUG00000009662	BCO2
1	104281805	T	C	INTRON	-	ENSOCUG00000009662	BCO2
1	104281830	T	C	INTRON	-	ENSOCUG00000009662	BCO2
1	104282092	C	T	INTRON	-	ENSOCUG00000009662	BCO2
1	104282155	A	G	INTRON	-	ENSOCUG00000009662	BCO2
1	104282297	C	T	INTRON	-	ENSOCUG00000009662	BCO2
1	104282324	A	G	INTRON	-	ENSOCUG00000009662	BCO2
1	104282337	C	T	INTRON	-	ENSOCUG00000009662	BCO2
1	104282347	G	T	INTRON	-	ENSOCUG00000009662	BCO2
1	104282478	A	T	INTRON	-	ENSOCUG00000009662	BCO2
1	104282550	C	T	INTRON	-	ENSOCUG00000009662	BCO2
1	104282558	G	A	INTRON	-	ENSOCUG00000009662	BCO2
1	104282766	C	T	INTRON	-	ENSOCUG00000009662	BCO2
1	104283352	A	G	INTRON	-	ENSOCUG00000009662	BCO2
1	104283446	G	A	INTRON	-	ENSOCUG00000009662	BCO2
1	104283454	G	T	INTRON	-	ENSOCUG00000009662	BCO2
1	104283519	A	G	INTRON	-	ENSOCUG00000009662	BCO2
1	104283553	G	A	INTRON	-	ENSOCUG00000009662	BCO2
1	104283653	T	G	INTRON	-	ENSOCUG00000009662	BCO2
1	104283663	G	A	INTRON	-	ENSOCUG00000009662	BCO2
1	104283681	G	A	INTRON	-	ENSOCUG00000009662	BCO2
1	104285830	G	C	INTRON	-	ENSOCUG00000009662	BCO2
1	104285980	T	C	INTRON	-	ENSOCUG00000009662	BCO2
1	104286205	C	T	INTRON	-	ENSOCUG00000009662	BCO2
1	104286238	A	C	INTRON	-	ENSOCUG00000009662	BCO2
1	104287301	C	A	INTRON	-	ENSOCUG00000009662	BCO2
1	104287338	T	G	INTRON	-	ENSOCUG00000009662	BCO2
1	104287403	T	C	INTRON	-	ENSOCUG00000009662	BCO2
1	104287410	A	C	INTRON	-	ENSOCUG00000009662	BCO2
1	104287838	C	A	INTRON	-	ENSOCUG00000009662	BCO2
1	104287970	C	G	INTRON	-	ENSOCUG00000009662	BCO2
1	104288031	T	C	INTRON	-	ENSOCUG00000009662	BCO2
1	104288087	A	T	INTRON	-	ENSOCUG00000009662	BCO2
1	104288230	G	A	INTRON	-	ENSOCUG00000009662	BCO2
1	104289934	G	T	INTRON	-	ENSOCUG00000017358	TIMM8B
1	104293015	C	T	INTRON	-	ENSOCUG00000017354	NKAPD1
1	104293713	T	C	INTRON	-	ENSOCUG00000017354	NKAPD1
1	104294844	G	A	INTRON	-	ENSOCUG00000017354	NKAPD1
1	104295218	G	A	INTRON	-	ENSOCUG00000017354	NKAPD1
1	104295233	C	T	INTRON	-	ENSOCUG00000017354	NKAPD1
1	104297249	G	A	INTRON	-	ENSOCUG00000017354	NKAPD1
1	104298296	C	T	INTRON	-	ENSOCUG00000017354	NKAPD1
1	104300449	C	T	INTRON	-	ENSOCUG00000017354	NKAPD1
1	104300774	G	A	INTRON	-	ENSOCUG00000017354	NKAPD1
1	104301485	C	T	INTRON	-	ENSOCUG00000017354	NKAPD1
1	104306805	A	G	UPSTREAM	-	ENSOCUG00000017354	NKAPD1
1	104307231	A	T	UPSTREAM	-	ENSOCUG00000017354	NKAPD1
1	106456459	C	A	INTERGENIC
1	106670416	G	T	INTERGENIC
1	108187227	T	A	INTRON	-	ENSOCUG00000000044	C11orf65
1	109562035	G	A	INTERGENIC
1	111035757	G	C	INTRON	-	ENSOCUG00000001089	GRIA4
1	111486159	C	A	INTERGENIC
1	111881139	A	G	INTERGENIC
1	111881158	C	G	INTERGENIC
1	111881298	A	C	INTERGENIC
1	111881308	A	T	INTERGENIC
1	112604629	A	G	INTRON	-	ENSOCUG00000015312	PDGFD
1	112604639	C	A	INTRON	-	ENSOCUG00000015312	PDGFD
1	112604743	A	G	INTRON	-	ENSOCUG00000015312	PDGFD
1	113427317	T	G	INTRON	-	ENSOCUG00000016257	DYNC2H1
1	113563588	G	A	INTERGENIC
1	113570030	C	T	INTERGENIC
1	114020667	C	T	INTERGENIC
1	114020673	T	C	INTERGENIC
1	119684567	T	C	INTERGENIC
1	119684623	G	A	INTERGENIC
1	119684673	C	T	INTERGENIC
1	119685852	C	T	INTERGENIC
1	119685963	G	A	INTERGENIC
1	119688156	T	C	INTERGENIC
1	119742554	T	C	INTERGENIC
1	119781942	T	C	INTERGENIC
1	119799389	T	C	INTERGENIC
1	120092615	C	T	INTERGENIC
1	120092621	A	T	INTERGENIC
1	120097061	G	A	INTERGENIC
1	120099311	G	A	INTERGENIC
1	120099466	C	T	INTERGENIC
1	120102892	T	C	INTERGENIC
1	120102933	T	C	INTERGENIC
1	120103133	A	G	INTERGENIC
1	120103207	A	G	INTERGENIC
1	120103228	G	A	INTERGENIC
1	120103240	G	T	INTERGENIC
1	120103422	C	A	INTERGENIC
1	120103480	G	A	INTERGENIC
1	120103619	A	G	INTERGENIC
1	120103713	G	T	INTERGENIC
1	120103719	T	C	INTERGENIC
1	120103735	C	A	INTERGENIC
1	120103820	G	A	INTERGENIC
1	120103848	A	G	INTERGENIC
1	120103897	C	G	INTERGENIC
1	120104066	C	T	INTERGENIC
1	120104397	G	A	INTERGENIC
1	120104726	G	A	INTERGENIC
1	120105375	A	G	INTERGENIC
1	120105511	T	C	INTERGENIC
1	120105870	G	C	INTERGENIC
1	120105893	T	C	INTERGENIC
1	120106148	C	T	INTERGENIC
1	120106186	A	G	INTERGENIC
1	120106319	T	C	INTERGENIC
1	120106693	C	T	INTERGENIC
1	120106872	C	T	INTERGENIC
1	120106878	G	C	INTERGENIC
1	120106916	T	G	INTERGENIC
1	120107495	T	A	INTERGENIC
1	120107629	T	C	INTERGENIC
1	120107764	C	A	INTERGENIC
1	120107784	A	G	INTERGENIC
1	120107852	G	A	INTERGENIC
1	120107892	A	G	INTERGENIC
1	120108008	G	A	INTERGENIC
1	120108117	A	G	INTERGENIC
1	120108155	A	T	INTERGENIC
1	120109243	G	A	INTERGENIC
1	120109273	C	T	INTERGENIC
1	120109394	C	G	INTERGENIC
1	120109440	A	T	INTERGENIC
1	120109568	C	G	INTERGENIC
1	120109732	A	G	INTERGENIC
1	120110206	G	T	INTERGENIC
1	120110284	T	C	INTERGENIC
1	120110573	A	T	INTERGENIC
1	120110592	T	A	INTERGENIC
1	120110599	C	T	INTERGENIC
1	120110889	C	G	INTERGENIC
1	120110900	A	C	INTERGENIC
1	120110952	C	T	INTERGENIC
1	120110981	T	C	INTERGENIC
1	120111073	G	A	INTERGENIC
1	120111110	C	T	INTERGENIC
1	120111126	G	A	INTERGENIC
1	120111222	A	G	INTERGENIC
1	120111231	C	T	INTERGENIC
1	120111257	T	C	INTERGENIC
1	120111294	T	C	INTERGENIC
1	120111473	G	A	INTERGENIC
1	120111482	A	G	INTERGENIC
1	120111516	G	A	INTERGENIC
1	120111558	C	T	INTERGENIC
1	120111588	G	A	INTERGENIC
1	120111642	T	G	INTERGENIC
1	120111678	G	A	INTERGENIC
1	120111695	C	A	INTERGENIC
1	120111802	A	G	INTERGENIC
1	120111834	G	A	INTERGENIC
1	120111870	A	C	INTERGENIC
1	120112072	T	C	INTERGENIC
1	120112324	A	G	INTERGENIC
1	120112330	G	A	INTERGENIC
1	120112969	G	A	INTERGENIC
1	120112979	A	G	INTERGENIC
1	120112997	T	C	INTERGENIC
1	120113157	T	C	INTERGENIC
1	120113261	C	G	INTERGENIC
1	120113312	C	T	INTERGENIC
1	120113337	G	T	INTERGENIC
1	120113528	A	T	INTERGENIC
1	120113536	G	T	INTERGENIC
1	120113686	G	A	INTERGENIC
1	120113783	G	A	INTERGENIC
1	120113816	G	C	INTERGENIC
1	120113878	C	G	INTERGENIC
1	120113886	A	T	INTERGENIC
1	120113892	G	A	INTERGENIC
1	120113922	C	T	INTERGENIC
1	120113958	A	G	INTERGENIC
1	120114063	C	T	INTERGENIC
1	120114549	A	G	INTERGENIC
1	120114855	T	C	INTERGENIC
1	120114943	A	T	INTERGENIC
1	120115064	T	C	INTERGENIC
1	120115353	A	C	INTERGENIC
1	120115461	A	G	INTERGENIC
1	120115513	C	T	INTERGENIC
1	120115562	G	T	INTERGENIC
1	120115585	T	A	INTERGENIC
1	120115635	C	T	INTERGENIC
1	120115645	A	G	INTERGENIC
1	120115744	T	C	INTERGENIC
1	120116056	C	G	INTERGENIC
1	120116217	G	A	INTERGENIC
1	120116261	C	T	INTERGENIC
1	120116454	T	G	INTERGENIC
1	120116710	G	A	INTERGENIC
1	120116718	A	T	INTERGENIC
1	120116736	C	A	INTERGENIC
1	120116804	T	G	INTERGENIC
1	120116967	C	G	INTERGENIC
1	120117230	T	C	INTERGENIC
1	120117386	A	T	INTERGENIC
1	120117410	G	T	INTERGENIC
1	120117496	T	G	INTERGENIC
1	120117600	T	G	INTERGENIC
1	120117693	T	C	INTERGENIC
1	120117848	A	G	INTERGENIC
1	120117933	C	G	INTERGENIC
1	120117939	G	A	INTERGENIC
1	120117974	A	G	INTERGENIC
1	120117990	G	A	INTERGENIC
1	120118132	C	T	INTERGENIC
1	120118163	T	C	INTERGENIC
1	120118309	G	A	INTERGENIC
1	120118561	G	A	INTERGENIC
1	120118574	A	C	INTERGENIC
1	120118581	G	T	INTERGENIC
1	120118791	T	A	INTERGENIC
1	120119125	T	A	INTERGENIC
1	120119483	C	G	INTERGENIC
1	120119690	G	A	INTERGENIC
1	120119913	G	C	INTERGENIC
1	120119973	T	C	INTERGENIC
1	120120372	T	C	INTERGENIC
1	120120635	A	G	INTERGENIC
1	120121743	A	G	INTERGENIC
1	120121957	T	C	INTERGENIC
1	120122040	A	G	INTERGENIC
1	120122107	G	A	INTERGENIC
1	120123887	T	G	INTERGENIC
1	120124052	T	A	INTERGENIC
1	120124431	A	G	INTERGENIC
1	120124760	A	C	INTERGENIC
1	120125417	A	G	INTERGENIC
1	120125493	C	T	INTERGENIC
1	120125628	T	C	INTERGENIC
1	120125787	C	T	INTERGENIC
1	120126049	A	G	INTERGENIC
1	120126157	T	G	INTERGENIC
1	120126210	A	G	INTERGENIC
1	120126710	T	G	INTERGENIC
1	120126744	G	C	INTERGENIC
1	120126781	G	A	INTERGENIC
1	120127379	G	A	INTERGENIC
1	120128195	G	A	INTERGENIC
1	120128389	G	A	INTERGENIC
1	120128590	G	A	INTERGENIC
1	120128677	G	A	INTERGENIC
1	120128878	C	A	INTERGENIC
1	120129029	T	C	INTERGENIC
1	120129492	G	A	INTERGENIC
1	120129516	A	T	INTERGENIC
1	120129531	G	T	INTERGENIC
1	120129913	C	A	INTERGENIC
1	120130001	G	T	INTERGENIC
1	120130016	T	A	INTERGENIC
1	120130071	C	T	INTERGENIC
1	120130246	G	A	INTERGENIC
1	120130447	G	A	INTERGENIC
1	120130584	C	A	INTERGENIC
1	120130606	C	A	INTERGENIC
1	120130891	G	A	INTERGENIC
1	120131083	C	T	INTERGENIC
1	120131229	G	A	INTERGENIC
1	120131309	T	G	INTERGENIC
1	120132291	G	A	INTERGENIC
1	120132336	A	G	INTERGENIC
1	120132401	C	T	INTERGENIC
1	120132582	G	A	INTERGENIC
1	120132632	T	C	INTERGENIC
1	120132742	G	A	INTERGENIC
1	120133336	C	A	INTERGENIC
1	120133451	A	T	INTERGENIC
1	120133793	A	G	INTERGENIC
1	120133854	T	C	INTERGENIC
1	120141303	G	C	INTERGENIC
1	120141418	C	T	INTERGENIC
1	120141619	T	C	INTERGENIC
1	120142119	G	A	INTERGENIC
1	120142352	A	G	INTERGENIC
1	120142872	T	G	INTERGENIC
1	120142949	G	A	INTERGENIC
1	120143140	A	T	INTERGENIC
1	120143237	T	A	INTERGENIC
1	120143599	C	T	INTERGENIC
1	120143612	G	A	INTERGENIC
1	120143835	C	T	INTERGENIC
1	120144416	A	G	INTERGENIC
1	120144518	A	G	INTERGENIC
1	120144565	C	T	INTERGENIC
1	120144594	C	T	INTERGENIC
1	120144856	G	A	INTERGENIC
1	120144925	A	T	INTERGENIC
1	120145019	C	A	INTERGENIC
1	120145065	C	A	INTERGENIC
1	120145080	G	A	INTERGENIC
1	120145432	T	G	INTERGENIC
1	120145654	G	A	INTERGENIC
1	120145675	G	A	INTERGENIC
1	120145871	A	G	INTERGENIC
1	120146128	A	G	INTERGENIC
1	120146498	A	G	INTERGENIC
1	120147029	G	C	INTERGENIC
1	120147286	G	T	INTERGENIC
1	120148583	T	C	INTERGENIC
1	120148761	C	T	INTERGENIC
1	120148927	A	C	INTERGENIC
1	120149358	T	A	INTERGENIC
1	120149499	C	T	INTERGENIC
1	120149522	G	T	INTERGENIC
1	120149528	G	T	INTERGENIC
1	120150085	T	C	INTERGENIC
1	120150368	A	G	INTERGENIC
1	120150383	T	C	INTERGENIC
1	120150400	C	G	INTERGENIC
1	120150414	A	C	INTERGENIC
1	120150447	A	G	INTERGENIC
1	120150532	C	A	INTERGENIC
1	120150842	T	G	INTERGENIC
1	120150926	G	C	INTERGENIC
1	120151048	A	C	INTERGENIC
1	120151762	A	G	INTERGENIC
1	120151829	C	A	INTERGENIC
1	120151952	T	C	INTERGENIC
1	120152263	A	C	INTERGENIC
1	120152296	G	A	INTERGENIC
1	120152424	G	C	INTERGENIC
1	120152769	C	T	INTERGENIC
1	120152779	A	C	INTERGENIC
1	120152818	T	A	INTERGENIC
1	120152874	T	C	INTERGENIC
1	120152883	T	C	INTERGENIC
1	120152891	T	C	INTERGENIC
1	120152916	C	T	INTERGENIC
1	120152997	C	G	INTERGENIC
1	120153416	A	T	INTERGENIC
1	120153463	C	T	INTERGENIC
1	120153494	C	A	INTERGENIC
1	120153554	A	C	INTERGENIC
1	120153738	C	T	INTERGENIC
1	120153844	A	C	INTERGENIC
1	120154510	T	C	INTERGENIC
1	120154806	C	T	INTERGENIC
1	120154868	T	C	INTERGENIC
1	120154923	G	A	INTERGENIC
1	120155058	G	T	INTERGENIC
1	120155129	C	T	INTERGENIC
1	120155142	G	A	INTERGENIC
1	120155411	C	T	INTERGENIC
1	120156081	T	C	INTERGENIC
1	120156141	C	A	INTERGENIC
1	120156148	T	A	INTERGENIC
1	120156222	G	A	INTERGENIC
1	120156285	C	T	INTERGENIC
1	120156428	A	C	INTERGENIC
1	120156442	A	G	INTERGENIC
1	120156475	C	A	INTERGENIC
1	120156485	A	G	INTERGENIC
1	120156560	G	A	INTERGENIC
1	120156616	G	A	INTERGENIC
1	120156722	C	G	INTERGENIC
1	120157059	G	A	INTERGENIC
1	120157071	C	T	INTERGENIC
1	120157363	G	A	INTERGENIC
1	120157485	G	A	INTERGENIC
1	120157585	T	C	INTERGENIC
1	120157604	T	C	INTERGENIC
1	120157753	C	T	INTERGENIC
1	120157825	T	C	INTERGENIC
1	120157833	C	T	INTERGENIC
1	120158129	C	T	INTERGENIC
1	120158252	A	T	INTERGENIC
1	120158340	T	C	INTERGENIC
1	120158359	C	T	INTERGENIC
1	120158390	G	A	INTERGENIC
1	120158446	T	A	INTERGENIC
1	120158548	A	T	INTERGENIC
1	120158567	T	C	INTERGENIC
1	120159817	C	T	INTERGENIC
1	120159924	A	G	INTERGENIC
1	120159937	T	C	INTERGENIC
1	120160033	A	G	INTERGENIC
1	120160090	A	G	INTERGENIC
1	120160174	G	A	INTERGENIC
1	120160222	A	G	INTERGENIC
1	120160300	T	C	INTERGENIC
1	120160511	C	T	INTERGENIC
1	120160911	G	T	INTERGENIC
1	120161555	A	G	INTERGENIC
1	120161612	T	G	INTERGENIC
1	120161971	G	C	INTERGENIC
1	120162029	T	C	INTERGENIC
1	120162085	G	A	INTERGENIC
1	120162832	A	G	INTERGENIC
1	120163679	G	C	INTERGENIC
1	120164097	C	A	INTERGENIC
1	120164195	A	G	INTERGENIC
1	120164478	C	G	INTERGENIC
1	120165036	C	G	INTERGENIC
1	120165058	C	T	INTERGENIC
1	120165360	T	C	INTERGENIC
1	120165857	G	A	INTERGENIC
1	120165915	G	A	INTERGENIC
1	120165952	A	C	INTERGENIC
1	120166428	C	T	INTERGENIC
1	120166457	G	A	INTERGENIC
1	120166493	A	T	INTERGENIC
1	120166766	T	C	INTERGENIC
1	120166919	A	G	INTERGENIC
1	120166925	A	G	INTERGENIC
1	120167121	G	T	INTERGENIC
1	120167415	A	G	INTERGENIC
1	120167556	C	T	INTERGENIC
1	120167574	G	A	INTERGENIC
1	120167714	A	G	INTERGENIC
1	120168301	A	C	INTERGENIC
1	120168514	A	T	INTERGENIC
1	120168620	T	C	INTERGENIC
1	120168772	G	A	INTERGENIC
1	120168793	A	G	INTERGENIC
1	120168873	C	T	INTERGENIC
1	120169471	T	C	INTERGENIC
1	120170043	C	T	INTERGENIC
1	120170151	A	G	INTERGENIC
1	120170352	G	C	INTERGENIC
1	120170440	G	C	INTERGENIC
1	120170507	G	A	INTERGENIC
1	120170530	A	C	INTERGENIC
1	120170551	A	G	INTERGENIC
1	120170567	T	C	INTERGENIC
1	120170606	G	A	INTERGENIC
1	120170640	C	G	INTERGENIC
1	120170658	G	A	INTERGENIC
1	120170729	G	C	INTERGENIC
1	120170893	C	T	INTERGENIC
1	120170900	G	A	INTERGENIC
1	120171906	T	A	INTERGENIC
1	120172010	C	T	INTERGENIC
1	120172166	G	T	INTERGENIC
1	120172206	G	A	INTERGENIC
1	120173706	C	T	INTERGENIC
1	120173850	T	C	INTERGENIC
1	120173918	G	A	INTERGENIC
1	120173995	A	G	INTERGENIC
1	120174038	A	G	INTERGENIC
1	120174925	G	A	INTERGENIC
1	120175043	A	C	INTERGENIC
1	120175803	T	A	INTERGENIC
1	120176564	G	A	INTERGENIC
1	120177412	A	T	INTERGENIC
1	120177636	A	C	INTERGENIC
1	120177653	C	T	INTERGENIC
1	120177698	T	C	INTERGENIC
1	120177734	A	G	INTERGENIC
1	120177808	G	A	INTERGENIC
1	120177833	C	T	INTERGENIC
1	120177882	C	T	INTERGENIC
1	120177994	A	G	INTERGENIC
1	120178096	T	C	INTERGENIC
1	120178309	G	A	INTERGENIC
1	120178345	C	T	INTERGENIC
1	120178354	A	G	INTERGENIC
1	120178365	C	T	INTERGENIC
1	120178378	T	C	INTERGENIC
1	120178392	C	T	INTERGENIC
1	120178409	A	G	INTERGENIC
1	120178417	C	T	INTERGENIC
1	120178426	G	A	INTERGENIC
1	120178486	A	C	INTERGENIC
1	120178700	A	G	INTERGENIC
1	120178719	G	C	INTERGENIC
1	120178772	G	A	INTERGENIC
1	120178833	T	A	INTERGENIC
1	120178843	G	C	INTERGENIC
1	120178890	G	C	INTERGENIC
1	120178935	A	C	INTERGENIC
1	120179573	C	T	INTERGENIC
1	120179710	T	G	INTERGENIC
1	120180124	A	G	INTERGENIC
1	120180275	A	G	INTERGENIC
1	120180461	G	A	INTERGENIC
1	120180841	G	A	INTERGENIC
1	122511514	C	G	INTERGENIC
1	124222309	A	G	INTRON	-	ENSOCUG00000007427	FAT3
1	124223820	T	G	INTRON	-	ENSOCUG00000007427	FAT3
1	124223830	G	A	INTRON	-	ENSOCUG00000007427	FAT3
1	124234570	T	A	INTRON	-	ENSOCUG00000007427	FAT3
1	124910368	A	G	INTERGENIC
1	125310980	G	A	INTERGENIC
1	127052679	A	G	NON_SYNONYMOUS_CODING	Aga/Gga	ENSOCUG00000008705
1	127058893	T	A	INTERGENIC
1	127069889	A	C	INTERGENIC
1	127069909	G	A	INTERGENIC
1	130833963	A	G	INTRON	-	ENSOCUG00000009770	CCDC83
1	134624127	A	C	INTERGENIC
1	136395378	A	G	INTERGENIC
1	138561072	T	C	SYNONYMOUS_CODING	caA/caG	ENSOCUG00000021262	USP35
1	138701197	G	A	INTERGENIC
1	138701221	A	G	INTERGENIC
1	138711416	A	G	INTERGENIC
1	139076812	T	C	INTRON	-	ENSOCUG00000003238	AQP11
1	139083184	T	C	INTRON	-	ENSOCUG00000003238	AQP11
1	139083279	C	T	INTRON	-	ENSOCUG00000003238	AQP11
1	139083305	T	C	INTRON	-	ENSOCUG00000003238	AQP11
1	139111922	C	T	INTRON	-	ENSOCUG00000003238	AQP11
1	139150654	G	A	INTERGENIC
1	139172919	A	G	INTERGENIC
1	139626928	G	A	INTERGENIC
1	139633233	C	A	INTERGENIC
1	139658482	A	G	INTERGENIC
1	139763872	A	G	INTRON	-	ENSOCUG00000023355	MYO7A
1	139772944	G	C	SYNONYMOUS_CODING	cgC/cgG	ENSOCUG00000023355	MYO7A
1	140416480	G	A	INTERGENIC
1	142483779	A	G	INTRON	-	ENSOCUG00000004011	C2CD3
1	145154595	A	G	DOWNSTREAM	-	ENSOCUG00000023820
1	146000957	T	C	UPSTREAM	-	ENSOCUG00000017270
1	146328074	T	C	INTERGENIC
1	146371480	A	G	UPSTREAM	-	ENSOCUG00000011361	OLR140
1	146508377	T	C	INTRON	-	ENSOCUG00000024880
1	147765085	G	A	INTERGENIC
1	147765097	C	T	INTERGENIC
1	153226580	C	T	INTRON	-	ENSOCUG00000015212	GALNT18
1	153285978	A	G	INTRON	-	ENSOCUG00000015212	GALNT18
1	153316468	G	A	INTRON	-	ENSOCUG00000015212	GALNT18
1	153316712	G	A	INTRON	-	ENSOCUG00000015212	GALNT18
1	153316731	G	A	INTRON	-	ENSOCUG00000015212	GALNT18
1	153316747	C	T	INTRON	-	ENSOCUG00000015212	GALNT18
1	153318945	G	C	INTRON	-	ENSOCUG00000015212	GALNT18
1	153318974	C	G	INTRON	-	ENSOCUG00000015212	GALNT18
1	153319035	G	A	INTRON	-	ENSOCUG00000015212	GALNT18
1	153482089	T	C	INTERGENIC
1	153836200	C	G	INTERGENIC
1	153854854	T	C	INTRON	-	ENSOCUG00000001299	MICAL2
1	153855042	G	A	INTRON	-	ENSOCUG00000001299	MICAL2
1	153855212	G	T	INTRON	-	ENSOCUG00000001299	MICAL2
1	153855227	A	G	INTRON	-	ENSOCUG00000001299	MICAL2
1	153855256	T	C	INTRON	-	ENSOCUG00000001299	MICAL2
1	153855322	G	T	INTRON	-	ENSOCUG00000001299	MICAL2
1	153856149	G	T	INTRON	-	ENSOCUG00000001299	MICAL2
1	153856227	G	C	INTRON	-	ENSOCUG00000001299	MICAL2
1	153856262	T	C	INTRON	-	ENSOCUG00000001299	MICAL2
1	153856295	G	A	INTRON	-	ENSOCUG00000001299	MICAL2
1	153856315	T	G	INTRON	-	ENSOCUG00000001299	MICAL2
1	153856421	G	A	INTRON	-	ENSOCUG00000001299	MICAL2
1	153856606	A	G	INTRON	-	ENSOCUG00000001299	MICAL2
1	153856905	G	A	INTRON	-	ENSOCUG00000001299	MICAL2
1	153857382	G	C	INTRON	-	ENSOCUG00000001299	MICAL2
1	153858880	G	A	INTRON	-	ENSOCUG00000001299	MICAL2
1	153859024	T	G	INTRON	-	ENSOCUG00000001299	MICAL2
1	153859289	T	C	INTRON	-	ENSOCUG00000001299	MICAL2
1	153859314	T	C	INTRON	-	ENSOCUG00000001299	MICAL2
1	153859708	T	C	INTRON	-	ENSOCUG00000001299	MICAL2
1	153860008	A	G	INTRON	-	ENSOCUG00000001299	MICAL2
1	153860099	T	C	INTRON	-	ENSOCUG00000001299	MICAL2
1	153860135	A	G	INTRON	-	ENSOCUG00000001299	MICAL2
1	153893760	A	G	INTRON	-	ENSOCUG00000001299	MICAL2
1	154978663	A	T	INTERGENIC
1	155333960	C	G	INTERGENIC
1	155333969	T	A	INTERGENIC
1	155454138	A	G	INTRON	-	ENSOCUG00000004336	FAR1
1	157221089	T	G	INTERGENIC
1	161474814	T	C	INTRON	-	ENSOCUG00000016389	SLC17A6
1	162603392	A	G	INTERGENIC
1	164706581	C	T	INTERGENIC
1	168780282	A	G	INTERGENIC
1	173057869	G	A	INTRON	-	ENSOCUG00000014601
1	173057881	G	A	INTRON	-	ENSOCUG00000014601
1	173270914	C	T	INTERGENIC
1	173271246	T	C	INTERGENIC
1	173271418	A	C	INTERGENIC
1	173271618	A	C	INTERGENIC
1	173272263	G	A	INTERGENIC
1	173272392	C	T	INTERGENIC
1	173272586	G	A	INTERGENIC
1	173272655	T	C	INTERGENIC
1	173273242	C	T	INTERGENIC
1	173273292	A	C	INTERGENIC
1	173273446	A	G	INTERGENIC
1	173273467	A	G	INTERGENIC
1	173273620	A	G	INTERGENIC
1	173273832	G	A	INTERGENIC
1	173273840	A	G	INTERGENIC
1	173273867	G	A	INTERGENIC
1	173274132	G	A	INTERGENIC
1	173274480	C	G	INTERGENIC
1	173274669	T	C	INTERGENIC
1	173274719	T	A	INTERGENIC
1	173274735	G	A	INTERGENIC
1	173274748	C	T	INTERGENIC
1	173274862	C	T	INTERGENIC
1	173275644	C	T	INTERGENIC
1	173275772	A	G	INTERGENIC
1	173275877	G	A	INTERGENIC
1	173276032	A	G	INTERGENIC
1	173276168	A	G	INTERGENIC
1	173276522	A	G	INTERGENIC
1	173276832	C	G	INTERGENIC
1	173277217	C	T	INTERGENIC
1	173287769	G	C	INTERGENIC
1	173288106	G	A	INTERGENIC
1	173288370	C	T	INTERGENIC
1	173288471	A	T	INTERGENIC
1	173288527	G	A	INTERGENIC
1	173288549	G	A	INTERGENIC
1	173288624	C	T	INTERGENIC
1	173288699	T	C	INTERGENIC
1	173289185	A	C	INTERGENIC
1	173289199	A	T	INTERGENIC
1	173289228	A	G	INTERGENIC
1	173289402	C	T	INTERGENIC
1	173289453	G	A	INTERGENIC
1	173289799	C	T	INTERGENIC
1	173290590	T	A	INTERGENIC
1	173290841	C	A	INTERGENIC
1	173292326	G	A	INTERGENIC
1	173292358	C	T	INTERGENIC
1	173292869	T	C	INTERGENIC
1	173292882	G	A	INTERGENIC
1	173292905	T	C	INTERGENIC
1	173293179	C	T	INTERGENIC
1	173293305	T	C	INTERGENIC
1	173294352	G	A	INTERGENIC
1	173294492	G	A	INTERGENIC
1	173294512	G	T	INTERGENIC
1	173294529	C	T	INTERGENIC
1	173294605	G	A	INTERGENIC
1	173294627	C	T	INTERGENIC
1	173294669	A	T	INTERGENIC
1	173294676	T	C	INTERGENIC
1	173295107	A	G	INTERGENIC
1	173295339	C	A	INTERGENIC
1	173295439	C	T	INTERGENIC
1	173295595	C	G	INTERGENIC
1	173295610	C	T	INTERGENIC
1	173295851	A	G	INTERGENIC
1	173296058	A	C	INTERGENIC
1	173296423	G	A	INTERGENIC
1	173296506	C	T	INTERGENIC
1	173296645	A	C	INTERGENIC
1	173296800	A	G	INTERGENIC
1	173296811	C	A	INTERGENIC
1	173297028	A	G	INTERGENIC
1	173297068	G	A	INTERGENIC
1	173297106	C	T	INTERGENIC
1	173297999	G	A	INTERGENIC
1	173298177	C	T	INTERGENIC
1	173299186	G	A	INTERGENIC
1	173302678	G	A	INTERGENIC
1	173303381	T	C	INTERGENIC
1	173303624	A	C	INTERGENIC
1	173303999	C	T	INTERGENIC
1	173304018	G	A	INTERGENIC
1	173305045	A	T	INTERGENIC
1	173309581	C	T	INTERGENIC
1	173309763	G	A	INTERGENIC
1	173309825	C	A	INTERGENIC
1	173309884	T	C	INTERGENIC
1	173309996	T	C	INTERGENIC
1	173310026	G	A	INTERGENIC
1	173310166	C	T	INTERGENIC
1	173310251	A	G	INTERGENIC
1	173310317	A	G	INTERGENIC
1	173310710	C	T	INTERGENIC
1	173311265	C	T	INTERGENIC
1	173317279	C	T	INTERGENIC
1	173321355	G	A	INTERGENIC
1	173321740	C	T	INTERGENIC
1	173322032	C	T	INTERGENIC
1	173322347	C	T	INTERGENIC
1	173323070	A	G	INTERGENIC
1	173323153	A	G	INTERGENIC
1	173323548	G	T	INTERGENIC
1	173323573	A	G	INTERGENIC
1	173323584	T	C	INTERGENIC
1	173323599	G	C	INTERGENIC
1	173323606	C	G	INTERGENIC
1	173323625	G	A	INTERGENIC
1	173323638	A	G	INTERGENIC
1	173324123	C	T	INTERGENIC
1	173324155	G	T	INTERGENIC
1	173324595	C	G	INTERGENIC
1	173339765	C	T	INTERGENIC
1	173339834	A	C	INTERGENIC
1	173339882	T	C	INTERGENIC
1	173340503	G	C	INTERGENIC
1	173340677	G	A	INTERGENIC
1	173340713	C	T	INTERGENIC
1	173341108	C	T	INTERGENIC
1	173342802	C	G	INTERGENIC
1	173342862	C	A	INTERGENIC
1	173342958	T	C	INTERGENIC
1	173342988	T	C	INTERGENIC
1	173344208	A	G	INTERGENIC
1	173346051	C	T	INTERGENIC
1	173346952	C	T	INTERGENIC
1	173347175	C	A	INTERGENIC
1	173347384	G	C	INTERGENIC
1	173347717	G	A	INTERGENIC
1	173347839	A	G	INTERGENIC
1	173347845	C	A	INTERGENIC
1	173348362	C	T	INTERGENIC
1	173348478	A	G	INTERGENIC
1	173348563	C	T	INTERGENIC
1	173348735	C	G	INTERGENIC
1	173348746	T	C	INTERGENIC
1	173349515	C	T	INTERGENIC
1	173349750	G	A	INTERGENIC
1	173350114	A	G	INTERGENIC
1	173350622	T	C	INTERGENIC
1	173350645	T	A	INTERGENIC
1	173351058	C	T	INTERGENIC
1	173351825	C	T	INTERGENIC
1	173354241	G	A	INTERGENIC
1	173354619	G	C	INTERGENIC
1	173354778	G	A	INTERGENIC
1	173354937	A	G	INTERGENIC
1	173355780	C	T	INTERGENIC
1	173356057	T	A	INTERGENIC
1	173356071	C	A	INTERGENIC
1	173356232	A	G	INTERGENIC
1	173356282	C	T	INTERGENIC
1	173356605	T	C	INTERGENIC
1	173356628	T	C	INTERGENIC
1	173356637	A	G	INTERGENIC
1	173356889	T	C	INTERGENIC
1	173356974	C	T	INTERGENIC
1	173357123	A	G	INTERGENIC
1	173357238	T	C	INTERGENIC
1	173357261	A	G	INTERGENIC
1	173357586	T	C	INTERGENIC
1	173357701	C	T	INTERGENIC
1	173358174	A	G	INTERGENIC
1	173358332	A	G	INTERGENIC
1	173358354	G	A	INTERGENIC
1	173358462	C	T	INTERGENIC
1	173358667	A	G	INTERGENIC
1	173358682	C	G	INTERGENIC
1	173359775	G	A	INTERGENIC
1	173359855	C	T	INTERGENIC
1	173359899	G	A	INTERGENIC
1	173360116	T	C	INTERGENIC
1	173360607	A	G	INTERGENIC
1	173360637	G	T	INTERGENIC
1	173360864	C	T	INTERGENIC
1	173361369	A	G	INTERGENIC
1	173361522	A	G	INTERGENIC
1	173362491	A	G	INTERGENIC
1	173362656	A	G	INTERGENIC
1	173362749	C	T	INTERGENIC
1	173363057	G	A	INTERGENIC
1	173365075	G	A	INTERGENIC
1	173365323	C	T	INTERGENIC
1	173366594	G	T	INTERGENIC
1	173367463	T	C	INTERGENIC
1	173367583	A	G	INTERGENIC
1	173368282	G	A	INTERGENIC
1	173368390	A	G	INTERGENIC
1	173368420	G	A	INTERGENIC
1	173368445	C	T	INTERGENIC
1	173368753	T	C	INTERGENIC
1	173369132	G	A	INTERGENIC
1	173369173	G	A	INTERGENIC
1	173369204	G	A	INTERGENIC
1	173369766	T	C	INTERGENIC
1	173369958	T	C	INTERGENIC
1	173370194	T	C	INTERGENIC
1	173370204	C	T	INTERGENIC
1	173371363	G	T	INTERGENIC
1	173371370	C	T	INTERGENIC
1	173371423	C	T	INTERGENIC
1	173373322	C	T	INTERGENIC
1	173374021	C	T	INTERGENIC
1	173374062	C	T	INTERGENIC
1	173374223	G	A	INTERGENIC
1	173374387	A	G	INTERGENIC
1	173374454	C	A	INTERGENIC
1	173375324	T	G	INTERGENIC
1	173377159	A	G	INTERGENIC
1	173377352	C	T	INTERGENIC
1	173377874	C	T	INTERGENIC
1	173377898	G	T	INTERGENIC
1	173377913	C	G	INTERGENIC
1	173378038	C	T	INTERGENIC
1	173378050	C	T	INTERGENIC
1	173378252	G	A	INTERGENIC
1	173379095	C	T	INTERGENIC
1	173379145	T	A	INTERGENIC
1	173380023	G	A	INTERGENIC
1	173384979	A	G	INTERGENIC
1	173385857	T	C	INTERGENIC
1	173386268	T	A	INTERGENIC
1	173386422	T	C	INTERGENIC
1	173386929	A	T	INTERGENIC
1	173387423	C	T	INTERGENIC
1	173387873	C	T	INTERGENIC
1	173388834	C	T	INTERGENIC
1	173388892	C	G	UPSTREAM	-	ENSOCUG00000024887	CAPRIN1
1	173388943	C	T	UPSTREAM	-	ENSOCUG00000024887	CAPRIN1
1	173389475	C	T	UPSTREAM	-	ENSOCUG00000024887	CAPRIN1
1	173389928	A	G	UPSTREAM	-	ENSOCUG00000024887	CAPRIN1
1	173390597	G	A	UPSTREAM	-	ENSOCUG00000024887	CAPRIN1
1	173391330	G	A	UPSTREAM	-	ENSOCUG00000024887	CAPRIN1
1	173391934	C	T	UPSTREAM	-	ENSOCUG00000024887	CAPRIN1
1	173392480	G	T	UPSTREAM	-	ENSOCUG00000024887	CAPRIN1
1	173392866	C	T	UPSTREAM	-	ENSOCUG00000024887	CAPRIN1
1	173392909	C	T	UPSTREAM	-	ENSOCUG00000024887	CAPRIN1
1	173393788	T	C	UPSTREAM	-	ENSOCUG00000024887	CAPRIN1
1	173393988	A	G	INTRON	-	ENSOCUG00000024887	CAPRIN1
1	173397011	T	G	INTRON	-	ENSOCUG00000024887	CAPRIN1
1	173403984	A	G	INTRON	-	ENSOCUG00000024887	CAPRIN1
1	173407489	G	A	INTRON	-	ENSOCUG00000024887	CAPRIN1
1	173413404	A	G	INTRON	-	ENSOCUG00000024887	CAPRIN1
1	173416031	C	T	INTRON	-	ENSOCUG00000024887	CAPRIN1
1	173426846	A	G	INTRON	-	ENSOCUG00000024887	CAPRIN1
1	173427839	G	A	INTRON	-	ENSOCUG00000024887	CAPRIN1
1	173430583	C	T	INTRON	-	ENSOCUG00000024887	CAPRIN1
1	173432094	G	C	INTRON	-	ENSOCUG00000024887	CAPRIN1
1	173436772	T	C	INTRON	-	ENSOCUG00000024887	CAPRIN1
1	173441597	G	T	INTRON	-	ENSOCUG00000024887	CAPRIN1
1	173441961	C	T	INTRON	-	ENSOCUG00000024887	CAPRIN1
1	173443066	A	G	INTRON	-	ENSOCUG00000024887	CAPRIN1
1	173443898	C	T	INTRON	-	ENSOCUG00000024887	CAPRIN1
1	173451603	G	A	INTRON	-	ENSOCUG00000001398	NAT10
1	173457372	A	G	INTRON	-	ENSOCUG00000001398	NAT10
1	173458539	G	A	INTRON	-	ENSOCUG00000001398	NAT10
1	173469148	G	A	INTRON	-	ENSOCUG00000001398	NAT10
1	173469271	C	T	INTRON	-	ENSOCUG00000001398	NAT10
1	173469346	C	G	INTRON	-	ENSOCUG00000001398	NAT10
1	173469438	C	T	INTRON	-	ENSOCUG00000001398	NAT10
1	173469603	C	T	SYNONYMOUS_CODING	aaC/aaT	ENSOCUG00000001398	NAT10
1	173469961	C	T	INTRON	-	ENSOCUG00000001398	NAT10
1	173470204	A	G	INTRON	-	ENSOCUG00000001398	NAT10
1	173471841	T	A	SYNONYMOUS_CODING	cgT/cgA	ENSOCUG00000001398	NAT10
1	173471877	A	G	SYNONYMOUS_CODING	agA/agG	ENSOCUG00000001398	NAT10
1	173473237	A	G	INTRON	-	ENSOCUG00000001398	NAT10
1	173475307	A	G	INTRON	-	ENSOCUG00000001398	NAT10
1	173477290	C	T	INTRON	-	ENSOCUG00000001398	NAT10
1	173477984	G	A	INTRON	-	ENSOCUG00000001398	NAT10
1	173478559	G	A	INTRON	-	ENSOCUG00000001398	NAT10
1	173479080	C	T	INTRON	-	ENSOCUG00000001398	NAT10
1	173480032	C	T	INTRON	-	ENSOCUG00000001398	NAT10
1	173480133	C	T	INTRON	-	ENSOCUG00000001398	NAT10
1	173480465	C	T	INTRON	-	ENSOCUG00000001398	NAT10
1	173480658	G	T	INTRON	-	ENSOCUG00000001398	NAT10
1	173482260	A	G	INTRON	-	ENSOCUG00000001398	NAT10
1	173482578	T	C	INTRON	-	ENSOCUG00000001398	NAT10
1	173483182	G	A	INTRON	-	ENSOCUG00000001398	NAT10
1	173483199	C	T	INTRON	-	ENSOCUG00000001398	NAT10
1	173483456	C	T	INTRON	-	ENSOCUG00000001398	NAT10
1	173483572	C	T	INTRON	-	ENSOCUG00000001398	NAT10
1	173483688	T	C	INTRON	-	ENSOCUG00000001398	NAT10
1	173484575	C	T	INTRON	-	ENSOCUG00000001398	NAT10
1	173484656	C	T	INTRON	-	ENSOCUG00000001398	NAT10
1	173484816	G	C	INTRON	-	ENSOCUG00000001398	NAT10
1	173485072	G	A	INTRON	-	ENSOCUG00000001398	NAT10
1	173485929	G	A	INTRON	-	ENSOCUG00000001398	NAT10
1	173486557	C	T	INTRON	-	ENSOCUG00000001398	NAT10
1	173487704	A	G	INTRON	-	ENSOCUG00000001398	NAT10
1	173487729	A	T	INTRON	-	ENSOCUG00000001398	NAT10
1	173487768	C	T	INTRON	-	ENSOCUG00000001398	NAT10
1	173487843	A	T	INTRON	-	ENSOCUG00000001398	NAT10
1	173487970	A	G	INTRON	-	ENSOCUG00000001398	NAT10
1	173488013	C	T	INTRON	-	ENSOCUG00000001398	NAT10
1	173488030	C	T	INTRON	-	ENSOCUG00000001398	NAT10
1	173488264	T	C	INTRON	-	ENSOCUG00000001398	NAT10
1	173488350	T	C	INTRON	-	ENSOCUG00000001398	NAT10
1	173488401	G	A	INTRON	-	ENSOCUG00000001398	NAT10
1	173488414	G	C	INTRON	-	ENSOCUG00000001398	NAT10
1	173488474	C	T	INTRON	-	ENSOCUG00000001398	NAT10
1	173488507	G	A	INTRON	-	ENSOCUG00000001398	NAT10
1	173488559	A	C	INTRON	-	ENSOCUG00000001398	NAT10
1	173488600	T	C	INTRON	-	ENSOCUG00000001398	NAT10
1	173488767	G	A	INTRON	-	ENSOCUG00000001398	NAT10
1	173488773	T	C	INTRON	-	ENSOCUG00000001398	NAT10
1	173488948	G	A	NON_SYNONYMOUS_CODING	gCg/gTg	ENSOCUG00000001405	ABTB2
1	173488975	T	C	NON_SYNONYMOUS_CODING	cAc/cGc	ENSOCUG00000001405	ABTB2
1	173489073	T	C	INTRON	-	ENSOCUG00000001398	NAT10
1	173489083	T	C	INTRON	-	ENSOCUG00000001398	NAT10
1	173489128	G	A	SYNONYMOUS_CODING	acC/acT	ENSOCUG00000001405	ABTB2
1	173489182	C	T	SYNONYMOUS_CODING	ccG/ccA	ENSOCUG00000001405	ABTB2
1	173489422	T	C	INTRON	-	ENSOCUG00000001398	NAT10
1	173490067	A	G	INTRON	-	ENSOCUG00000001398	NAT10
1	173490135	C	A	INTRON	-	ENSOCUG00000001398	NAT10
1	173490146	G	T	INTRON	-	ENSOCUG00000001398	NAT10
1	173490168	C	T	INTRON	-	ENSOCUG00000001398	NAT10
1	173490275	A	G	INTRON	-	ENSOCUG00000001398	NAT10
1	173490453	G	A	INTRON	-	ENSOCUG00000001398	NAT10
1	173490507	T	C	INTRON	-	ENSOCUG00000001398	NAT10
1	173490515	A	G	INTRON	-	ENSOCUG00000001398	NAT10
1	173491491	C	T	INTRON	-	ENSOCUG00000001398	NAT10
1	173491573	T	C	INTRON	-	ENSOCUG00000001398	NAT10
1	173491612	C	T	INTRON	-	ENSOCUG00000001398	NAT10
1	173491681	G	C	INTRON	-	ENSOCUG00000001398	NAT10
1	173491750	A	G	INTRON	-	ENSOCUG00000001398	NAT10
1	173492143	A	G	INTRON	-	ENSOCUG00000001398	NAT10
1	173492169	T	C	INTRON	-	ENSOCUG00000001398	NAT10
1	173492447	A	G	INTRON	-	ENSOCUG00000001398	NAT10
1	173492629	T	C	INTRON	-	ENSOCUG00000001398	NAT10
1	173492734	C	T	INTRON	-	ENSOCUG00000001398	NAT10
1	173492755	G	C	INTRON	-	ENSOCUG00000001398	NAT10
1	173492906	T	C	INTRON	-	ENSOCUG00000001398	NAT10
1	173492955	T	C	INTRON	-	ENSOCUG00000001398	NAT10
1	173497309	G	A	INTRON	-	ENSOCUG00000001398	NAT10
1	173497368	G	T	INTRON	-	ENSOCUG00000001398	NAT10
1	173497822	C	A	INTRON	-	ENSOCUG00000001398	NAT10
1	173497952	C	T	INTRON	-	ENSOCUG00000001398	NAT10
1	173497960	C	A	INTRON	-	ENSOCUG00000001398	NAT10
1	173498165	A	C	INTRON	-	ENSOCUG00000001398	NAT10
1	173499700	A	T	INTRON	-	ENSOCUG00000001398	NAT10
1	173499794	G	A	INTRON	-	ENSOCUG00000001398	NAT10
1	173499997	A	G	INTRON	-	ENSOCUG00000001398	NAT10
1	173500233	C	T	INTRON	-	ENSOCUG00000001398	NAT10
1	173500302	C	T	INTRON	-	ENSOCUG00000001398	NAT10
1	173500643	A	G	INTRON	-	ENSOCUG00000001398	NAT10
1	173500780	T	A	INTRON	-	ENSOCUG00000001398	NAT10
1	173502232	C	T	INTRON	-	ENSOCUG00000001398	NAT10
1	173502774	G	A	INTRON	-	ENSOCUG00000001398	NAT10
1	173503353	C	T	INTRON	-	ENSOCUG00000001398	NAT10
1	173503452	C	T	INTRON	-	ENSOCUG00000001398	NAT10
1	173503563	G	A	INTRON	-	ENSOCUG00000001398	NAT10
1	173503919	G	A	SPLICE_SITE_REGION	-	ENSOCUG00000001405	ABTB2
1	173503982	A	G	SYNONYMOUS_CODING	agT/agC	ENSOCUG00000001405	ABTB2
1	173503991	A	G	SYNONYMOUS_CODING	acT/acC	ENSOCUG00000001405	ABTB2
1	173504129	A	C	INTRON	-	ENSOCUG00000001398	NAT10
1	173504480	T	C	INTRON	-	ENSOCUG00000001398	NAT10
1	173505471	G	A	INTRON	-	ENSOCUG00000001398	NAT10
1	173508306	G	A	INTRON	-	ENSOCUG00000001398	NAT10
1	173509295	G	C	INTRON	-	ENSOCUG00000001398	NAT10
1	173509472	T	C	INTRON	-	ENSOCUG00000001398	NAT10
1	173535455	A	G	INTRON	-	ENSOCUG00000001398	NAT10
1	173537294	G	T	INTRON	-	ENSOCUG00000001398	NAT10
1	173538013	C	T	INTRON	-	ENSOCUG00000001398	NAT10
1	173540172	A	G	INTRON	-	ENSOCUG00000001398	NAT10
1	173540258	T	C	INTRON	-	ENSOCUG00000001398	NAT10
1	173540466	T	C	INTRON	-	ENSOCUG00000001398	NAT10
1	173540562	T	C	INTRON	-	ENSOCUG00000001398	NAT10
1	173540644	G	A	INTRON	-	ENSOCUG00000001398	NAT10
1	173540735	G	C	INTRON	-	ENSOCUG00000001398	NAT10
1	173540769	A	G	INTRON	-	ENSOCUG00000001398	NAT10
1	173540858	T	C	INTRON	-	ENSOCUG00000001398	NAT10
1	173540880	A	T	INTRON	-	ENSOCUG00000001398	NAT10
1	173540987	T	G	INTRON	-	ENSOCUG00000001398	NAT10
1	173541185	G	A	INTRON	-	ENSOCUG00000001398	NAT10
1	173541798	A	G	INTRON	-	ENSOCUG00000001398	NAT10
1	173541967	T	G	INTRON	-	ENSOCUG00000001398	NAT10
1	173542002	A	G	INTRON	-	ENSOCUG00000001398	NAT10
1	173542239	G	A	INTRON	-	ENSOCUG00000001398	NAT10
1	173542334	G	T	INTRON	-	ENSOCUG00000001398	NAT10
1	173542676	G	A	INTRON	-	ENSOCUG00000001398	NAT10
1	173542764	G	T	INTRON	-	ENSOCUG00000001398	NAT10
1	173544123	T	C	INTRON	-	ENSOCUG00000001398	NAT10
1	173544397	G	A	INTRON	-	ENSOCUG00000001398	NAT10
1	173545051	A	C	INTRON	-	ENSOCUG00000001398	NAT10
1	173545446	T	G	INTRON	-	ENSOCUG00000001398	NAT10
1	173545722	G	A	INTRON	-	ENSOCUG00000001398	NAT10
1	173547863	G	T	INTRON	-	ENSOCUG00000001398	NAT10
1	173548159	A	T	INTRON	-	ENSOCUG00000001398	NAT10
1	173548365	T	C	INTRON	-	ENSOCUG00000001398	NAT10
1	173548802	T	C	INTRON	-	ENSOCUG00000001398	NAT10
1	173548879	A	G	INTRON	-	ENSOCUG00000001398	NAT10
1	173548988	C	T	INTRON	-	ENSOCUG00000001398	NAT10
1	173549125	T	G	INTRON	-	ENSOCUG00000001398	NAT10
1	173549375	T	A	INTRON	-	ENSOCUG00000001398	NAT10
1	173549476	C	G	INTRON	-	ENSOCUG00000001398	NAT10
1	173549626	G	T	INTRON	-	ENSOCUG00000001398	NAT10
1	173550116	C	T	INTRON	-	ENSOCUG00000001398	NAT10
1	173550530	T	C	INTRON	-	ENSOCUG00000001398	NAT10
1	173550612	T	A	INTRON	-	ENSOCUG00000001398	NAT10
1	173550652	A	G	INTRON	-	ENSOCUG00000001398	NAT10
1	173550839	A	G	INTRON	-	ENSOCUG00000001398	NAT10
1	173550928	C	T	INTRON	-	ENSOCUG00000001398	NAT10
1	173551024	C	T	INTRON	-	ENSOCUG00000001398	NAT10
1	173551179	T	G	INTRON	-	ENSOCUG00000001398	NAT10
1	173551313	C	T	INTRON	-	ENSOCUG00000001398	NAT10
1	173551379	T	A	INTRON	-	ENSOCUG00000001398	NAT10
1	173551393	G	A	INTRON	-	ENSOCUG00000001398	NAT10
1	173551438	C	T	INTRON	-	ENSOCUG00000001398	NAT10
1	173551719	T	C	INTRON	-	ENSOCUG00000001398	NAT10
1	173551805	G	T	INTRON	-	ENSOCUG00000001398	NAT10
1	173552061	G	A	INTRON	-	ENSOCUG00000001398	NAT10
1	173552236	A	G	INTRON	-	ENSOCUG00000001398	NAT10
1	173552245	C	T	INTRON	-	ENSOCUG00000001398	NAT10
1	173557454	C	T	INTRON	-	ENSOCUG00000001398	NAT10
1	173558761	G	T	INTRON	-	ENSOCUG00000001398	NAT10
1	173559281	T	C	INTRON	-	ENSOCUG00000001398	NAT10
1	173559693	C	A	INTRON	-	ENSOCUG00000001398	NAT10
1	173559774	A	G	INTRON	-	ENSOCUG00000001398	NAT10
1	173561868	A	G	INTRON	-	ENSOCUG00000001398	NAT10
1	173562238	C	G	INTRON	-	ENSOCUG00000001398	NAT10
1	173563177	A	G	INTRON	-	ENSOCUG00000001398	NAT10
1	173563188	A	C	INTRON	-	ENSOCUG00000001398	NAT10
1	173563195	T	C	INTRON	-	ENSOCUG00000001398	NAT10
1	173563452	C	T	INTRON	-	ENSOCUG00000001398	NAT10
1	173565367	T	C	INTRON	-	ENSOCUG00000001398	NAT10
1	173565567	G	A	INTRON	-	ENSOCUG00000001398	NAT10
1	173565836	G	A	INTRON	-	ENSOCUG00000001398	NAT10
1	173566046	G	A	INTRON	-	ENSOCUG00000001398	NAT10
1	173566382	T	C	INTRON	-	ENSOCUG00000001398	NAT10
1	173566477	G	A	INTRON	-	ENSOCUG00000001398	NAT10
1	173568249	G	A	INTRON	-	ENSOCUG00000001398	NAT10
1	173568268	C	T	INTRON	-	ENSOCUG00000001398	NAT10
1	173568613	A	G	INTRON	-	ENSOCUG00000001398	NAT10
1	173569427	A	G	INTRON	-	ENSOCUG00000001398	NAT10
1	173571491	T	G	INTRON	-	ENSOCUG00000001398	NAT10
1	173571497	C	T	INTRON	-	ENSOCUG00000001398	NAT10
1	173583866	C	T	INTRON	-	ENSOCUG00000001398	NAT10
1	173586342	C	T	INTRON	-	ENSOCUG00000001398	NAT10
1	173587243	G	T	INTRON	-	ENSOCUG00000001398	NAT10
1	173662925	G	A	UPSTREAM	-	ENSOCUG00000001405	ABTB2
1	173670356	A	G	INTERGENIC
1	173672712	C	T	INTERGENIC
1	173672766	A	T	INTERGENIC
1	173672941	T	G	INTERGENIC
1	173673089	T	C	INTERGENIC
1	173673115	G	A	INTERGENIC
1	173673434	A	G	INTERGENIC
1	173673441	G	A	INTERGENIC
1	173673512	T	C	INTERGENIC
1	173673558	G	A	INTERGENIC
1	173677258	A	G	INTERGENIC
1	173680776	T	G	INTERGENIC
1	173680811	G	C	INTERGENIC
1	173683865	A	G	INTERGENIC
1	173684062	T	C	INTERGENIC
1	173684149	A	G	INTERGENIC
1	173687403	C	T	INTERGENIC
1	173687453	G	A	INTERGENIC
1	173691455	A	G	INTERGENIC
1	173701995	C	T	INTERGENIC
1	174082966	T	C	INTERGENIC
1	174083063	A	G	INTERGENIC
1	174083073	C	T	INTERGENIC
1	174370301	C	G	INTERGENIC
1	174370334	G	T	INTERGENIC
1	174880616	C	T	INTERGENIC
1	177013272	G	A	INTERGENIC
1	177013315	C	T	INTERGENIC
1	178035547	C	T	INTERGENIC
1	178695197	C	T	INTERGENIC
1	179061342	T	C	INTERGENIC
1	182741168	T	C	INTERGENIC
1	182798441	C	T	INTERGENIC
1	183519073	G	T	INTRON	-	ENSOCUG00000016351	HSD17B12
1	184638714	G	A	INTERGENIC
1	184638897	C	T	INTERGENIC
1	184639401	T	C	INTERGENIC
1	184639407	C	T	INTERGENIC
1	184639417	G	A	INTERGENIC
1	184639504	G	A	INTERGENIC
1	184639561	C	T	INTERGENIC
1	184639581	C	T	INTERGENIC
1	184640107	A	G	INTERGENIC
1	184640138	A	G	INTERGENIC
1	184640327	C	T	INTERGENIC
1	184640349	A	G	INTERGENIC
1	184640451	A	T	INTERGENIC
1	184640740	G	T	INTERGENIC
1	184640776	C	T	INTERGENIC
1	184640819	A	T	INTERGENIC
1	184640848	A	G	INTERGENIC
1	184640858	G	T	INTERGENIC
1	184640943	C	A	INTERGENIC
1	184641077	G	A	INTERGENIC
1	184649447	T	C	INTERGENIC
1	184649750	A	C	INTERGENIC
1	184653641	G	A	INTERGENIC
1	184655482	C	T	INTERGENIC
1	184656314	G	A	INTERGENIC
1	184657595	A	G	INTERGENIC
1	184658832	C	T	INTERGENIC
1	184662870	G	A	INTERGENIC
1	184663133	C	T	INTERGENIC
1	184663157	C	T	INTERGENIC
1	184663165	G	A	INTERGENIC
1	184664124	T	C	INTERGENIC
1	184664160	A	G	INTERGENIC
1	184664417	A	G	INTERGENIC
1	184665483	C	T	INTERGENIC
1	184666473	C	T	INTERGENIC
1	184667941	G	T	INTERGENIC
1	184668262	C	A	INTERGENIC
1	184669677	T	C	INTERGENIC
1	184669706	C	T	INTERGENIC
1	184670699	G	A	INTERGENIC
1	184670746	C	T	INTERGENIC
1	184671127	G	A	INTERGENIC
1	184671828	G	A	INTERGENIC
1	184672300	C	G	INTERGENIC
1	184672351	G	A	INTERGENIC
1	184672359	T	C	INTERGENIC
1	184672840	G	C	INTERGENIC
1	184674425	C	T	INTERGENIC
1	184679907	G	A	INTERGENIC
1	184682149	C	T	INTERGENIC
1	184682645	C	T	INTERGENIC
1	184684036	G	A	INTERGENIC
1	184684784	A	T	INTERGENIC
1	184685235	G	A	INTERGENIC
1	184685276	C	T	INTERGENIC
1	184685488	A	G	INTERGENIC
1	184686571	T	C	INTERGENIC
1	184687367	C	T	INTERGENIC
1	184687382	C	T	INTERGENIC
1	184689342	A	G	UPSTREAM	-	ENSOCUG00000027797	PRDM11
1	184689633	C	T	UPSTREAM	-	ENSOCUG00000027797	PRDM11
1	184689667	T	C	UPSTREAM	-	ENSOCUG00000027797	PRDM11
1	184689673	A	G	UPSTREAM	-	ENSOCUG00000027797	PRDM11
1	184689680	C	T	UPSTREAM	-	ENSOCUG00000027797	PRDM11
1	184689943	C	T	UPSTREAM	-	ENSOCUG00000027797	PRDM11
1	184689964	G	C	UPSTREAM	-	ENSOCUG00000027797	PRDM11
1	184689976	C	T	UPSTREAM	-	ENSOCUG00000027797	PRDM11
1	184689990	G	A	UPSTREAM	-	ENSOCUG00000027797	PRDM11
1	184690017	G	A	UPSTREAM	-	ENSOCUG00000027797	PRDM11
1	184690117	G	A	UPSTREAM	-	ENSOCUG00000027797	PRDM11
1	184695170	A	G	INTRON	-	ENSOCUG00000027797	PRDM11
1	184695230	T	C	INTRON	-	ENSOCUG00000027797	PRDM11
1	184695237	T	C	INTRON	-	ENSOCUG00000027797	PRDM11
1	184695291	A	G	INTRON	-	ENSOCUG00000027797	PRDM11
1	184695340	A	G	INTRON	-	ENSOCUG00000027797	PRDM11
1	184695385	C	A	INTRON	-	ENSOCUG00000027797	PRDM11
1	184695407	G	A	INTRON	-	ENSOCUG00000027797	PRDM11
1	184695643	G	A	INTRON	-	ENSOCUG00000027797	PRDM11
1	184695853	G	A	INTRON	-	ENSOCUG00000027797	PRDM11
1	184695885	A	C	INTRON	-	ENSOCUG00000027797	PRDM11
1	184696147	C	T	INTRON	-	ENSOCUG00000027797	PRDM11
1	184696168	G	A	INTRON	-	ENSOCUG00000027797	PRDM11
1	184696716	A	G	INTRON	-	ENSOCUG00000027797	PRDM11
1	184697843	G	C	INTRON	-	ENSOCUG00000027797	PRDM11
1	184698675	A	G	INTRON	-	ENSOCUG00000027797	PRDM11
1	184708749	C	T	INTRON	-	ENSOCUG00000027797	PRDM11
1	184709667	G	T	INTRON	-	ENSOCUG00000027797	PRDM11
1	184722033	C	A	NON_SYNONYMOUS_CODING	aCg/aAg	ENSOCUG00000027797	PRDM11
1	184724809	T	C	INTRON	-	ENSOCUG00000027797	PRDM11
1	184724834	C	T	INTRON	-	ENSOCUG00000027797	PRDM11
1	184725358	C	A	INTRON	-	ENSOCUG00000027797	PRDM11
1	184725370	G	A	INTRON	-	ENSOCUG00000027797	PRDM11
1	184731304	G	C	INTRON	-	ENSOCUG00000027797	PRDM11
1	184731944	G	A	INTRON	-	ENSOCUG00000027797	PRDM11
1	184732354	C	T	INTRON	-	ENSOCUG00000027797	PRDM11
1	184732958	C	T	SYNONYMOUS_CODING	ccC/ccT	ENSOCUG00000027797	PRDM11
1	184733305	C	T	INTRON	-	ENSOCUG00000027797	PRDM11
1	184733431	A	G	INTRON	-	ENSOCUG00000027797	PRDM11
1	184745573	C	T	DOWNSTREAM	-	ENSOCUG00000005321	SYT13
1	185799112	G	A	INTRON	-	ENSOCUG00000016117	AMBRA1
1	188172719	A	G	INTERGENIC
1	188786855	T	C	NON_SYNONYMOUS_CODING	Atc/Gtc	ENSOCUG00000016475
1	188976784	C	T	UPSTREAM	-	ENSOCUG00000016803
1	189004901	T	A	UPSTREAM	-	ENSOCUG00000039092
1	189013026	C	T	UPSTREAM	-	ENSOCUG00000027300
1	189014809	C	T	NON_SYNONYMOUS_CODING	gCg/gTg	ENSOCUG00000027300
1	189028860	T	G	INTERGENIC
1	189049810	A	G	INTERGENIC
1	189061913	C	T	UPSTREAM	-	ENSOCUG00000036431
1	189069364	A	T	DOWNSTREAM	-	ENSOCUG00000036431
1	189073088	A	C	INTERGENIC
1	189079328	T	C	INTERGENIC
1	189079338	T	C	INTERGENIC
1	189144297	C	G	UPSTREAM	-	ENSOCUG00000033441
1	189179268	C	T	INTERGENIC
1	189181850	A	T	INTERGENIC
1	189931654	C	G	DOWNSTREAM	-	ENSOCUG00000024865
1	193661899	T	C	INTERGENIC
2	393005	A	T	UPSTREAM	-	ENSOCUG00000026757	DRD5
2	661154	A	G	INTERGENIC
2	661160	G	A	INTERGENIC
2	3640748	A	G	INTRON	-	ENSOCUG00000009035	RAB28
2	4448262	G	C	INTERGENIC
2	4468799	T	G	INTERGENIC
2	4723911	C	A	INTERGENIC
2	4723980	A	G	INTERGENIC
2	4724384	G	C	INTERGENIC
2	4724482	C	T	INTERGENIC
2	6431860	C	T	INTRON	-	ENSOCUG00000016098	FGFBP1
2	6447170	C	G	UPSTREAM	-	ENSOCUG00000016098	FGFBP1
2	6450885	C	T	INTERGENIC
2	6451025	C	T	INTERGENIC
2	6452723	C	T	INTERGENIC
2	6455413	T	C	INTERGENIC
2	6458887	C	T	INTERGENIC
2	6460092	T	C	INTERGENIC
2	6463465	A	G	INTERGENIC
2	6464266	G	A	INTERGENIC
2	6464293	T	G	INTERGENIC
2	6464384	C	T	INTERGENIC
2	6466614	A	G	INTERGENIC
2	6466773	C	T	INTERGENIC
2	6469349	T	A	INTERGENIC
2	6469983	T	C	INTERGENIC
2	6471584	A	G	INTERGENIC
2	6472453	A	T	INTERGENIC
2	6475894	T	A	INTERGENIC
2	6475986	G	T	INTERGENIC
2	6478081	A	G	INTERGENIC
2	6478592	C	T	INTERGENIC
2	6479183	G	A	INTERGENIC
2	6484325	A	C	INTERGENIC
2	6484560	A	T	INTERGENIC
2	6485120	A	T	INTERGENIC
2	6485134	C	T	INTERGENIC
2	6489340	C	T	INTERGENIC
2	6489604	G	A	INTERGENIC
2	6491181	T	C	INTERGENIC
2	6491347	C	T	INTERGENIC
2	6492602	C	G	INTERGENIC
[truncated: 81,056 more rows]

## Sheet: Sheet1
	#VALUE!
TrEMBL_annotation	#VALUE!
Ecm29 proteasome adaptor and scaffold OS=Oryctolagus cuniculus OX=9986 GN=ECPAS PE=4 SV=1	GN=ECPAS PE=4 SV=1
Ecm29 proteasome adaptor and scaffold OS=Oryctolagus cuniculus OX=9986 GN=ECPAS PE=4 SV=1	GN=ECPAS PE=4 SV=1
Ecm29 proteasome adaptor and scaffold OS=Oryctolagus cuniculus OX=9986 GN=ECPAS PE=4 SV=1	GN=ECPAS PE=4 SV=1
Ecm29 proteasome adaptor and scaffold OS=Oryctolagus cuniculus OX=9986 GN=ECPAS PE=4 SV=1	GN=ECPAS PE=4 SV=1
Ecm29 proteasome adaptor and scaffold OS=Oryctolagus cuniculus OX=9986 GN=ECPAS PE=4 SV=1	GN=ECPAS PE=4 SV=1
	#VALUE!
	#VALUE!
	#VALUE!
	#VALUE!
	#VALUE!
	#VALUE!
	#VALUE!
	#VALUE!
	#VALUE!
	#VALUE!
	#VALUE!
Ribitol-5-phosphate transferase OS=Oryctolagus cuniculus OX=9986 GN=FKTN PE=3 SV=2	GN=FKTN PE=3 SV=2
Ribitol-5-phosphate transferase OS=Oryctolagus cuniculus OX=9986 GN=FKTN PE=3 SV=2	GN=FKTN PE=3 SV=2
Ribitol-5-phosphate transferase OS=Oryctolagus cuniculus OX=9986 GN=FKTN PE=3 SV=2	GN=FKTN PE=3 SV=2
Ribitol-5-phosphate transferase OS=Oryctolagus cuniculus OX=9986 GN=FKTN PE=3 SV=2	GN=FKTN PE=3 SV=2
Ribitol-5-phosphate transferase OS=Oryctolagus cuniculus OX=9986 GN=FKTN PE=3 SV=2	GN=FKTN PE=3 SV=2
Ribitol-5-phosphate transferase OS=Oryctolagus cuniculus OX=9986 GN=FKTN PE=3 SV=2	GN=FKTN PE=3 SV=2
Ribitol-5-phosphate transferase OS=Oryctolagus cuniculus OX=9986 GN=FKTN PE=3 SV=2	GN=FKTN PE=3 SV=2
Ribitol-5-phosphate transferase OS=Oryctolagus cuniculus OX=9986 GN=FKTN PE=3 SV=2	GN=FKTN PE=3 SV=2
Ribitol-5-phosphate transferase OS=Oryctolagus cuniculus OX=9986 GN=FKTN PE=3 SV=2	GN=FKTN PE=3 SV=2
Ribitol-5-phosphate transferase OS=Oryctolagus cuniculus OX=9986 GN=FKTN PE=3 SV=2	GN=FKTN PE=3 SV=2
Ribitol-5-phosphate transferase OS=Oryctolagus cuniculus OX=9986 GN=FKTN PE=3 SV=2	GN=FKTN PE=3 SV=2
Ribitol-5-phosphate transferase OS=Oryctolagus cuniculus OX=9986 GN=FKTN PE=3 SV=2	GN=FKTN PE=3 SV=2
Ribitol-5-phosphate transferase OS=Oryctolagus cuniculus OX=9986 GN=FKTN PE=3 SV=2	GN=FKTN PE=3 SV=2
Ribitol-5-phosphate transferase OS=Oryctolagus cuniculus OX=9986 GN=FKTN PE=3 SV=2	GN=FKTN PE=3 SV=2
Ribitol-5-phosphate transferase OS=Oryctolagus cuniculus OX=9986 GN=FKTN PE=3 SV=2	GN=FKTN PE=3 SV=2
Ribitol-5-phosphate transferase OS=Oryctolagus cuniculus OX=9986 GN=FKTN PE=3 SV=2	GN=FKTN PE=3 SV=2
Ribitol-5-phosphate transferase OS=Oryctolagus cuniculus OX=9986 GN=FKTN PE=3 SV=2	GN=FKTN PE=3 SV=2
	#VALUE!
	#VALUE!
	#VALUE!
	#VALUE!
	#VALUE!
Glutamate ionotropic receptor NMDA type subunit 3A OS=Oryctolagus cuniculus OX=9986 GN=GRIN3A PE=4 SV=2	GN=GRIN3A PE=4 SV=2
	#VALUE!
Fructose-bisphosphate aldolase OS=Oryctolagus cuniculus OX=9986 GN=ALDOB PE=3 SV=2	GN=ALDOB PE=3 SV=2
Fructose-bisphosphate aldolase OS=Oryctolagus cuniculus OX=9986 GN=ALDOB PE=3 SV=2	GN=ALDOB PE=3 SV=2
Uncharacterized protein OS=Oryctolagus cuniculus OX=9986 PE=3 SV=1	#VALUE!
	#VALUE!
S-methyl-5'-thioadenosine phosphorylase OS=Oryctolagus cuniculus OX=9986 GN=MTAP PE=3 SV=1	GN=MTAP PE=3 SV=1
Receptor protein serine/threonine kinase OS=Oryctolagus cuniculus OX=9986 GN=TGFBR1 PE=3 SV=3	GN=TGFBR1 PE=3 SV=3
	#VALUE!
	#VALUE!
	#VALUE!
	#VALUE!
	#VALUE!
	#VALUE!
	#VALUE!
	#VALUE!
	#VALUE!
	#VALUE!
	#VALUE!
	#VALUE!
	#VALUE!
	#VALUE!
	#VALUE!
	#VALUE!
	#VALUE!
	#VALUE!
	#VALUE!
	#VALUE!
	#VALUE!
	#VALUE!
	#VALUE!
SH2 domain-containing protein OS=Oryctolagus cuniculus OX=9986 PE=4 SV=1	#VALUE!
SH2 domain-containing protein OS=Oryctolagus cuniculus OX=9986 PE=4 SV=1	#VALUE!
Paired box 5 OS=Oryctolagus cuniculus OX=9986 GN=PAX5 PE=4 SV=1	GN=PAX5 PE=4 SV=1
Paired box 5 OS=Oryctolagus cuniculus OX=9986 GN=PAX5 PE=4 SV=1	GN=PAX5 PE=4 SV=1
Paired box 5 OS=Oryctolagus cuniculus OX=9986 GN=PAX5 PE=4 SV=1	GN=PAX5 PE=4 SV=1
DDB1 and CUL4 associated factor 12 OS=Oryctolagus cuniculus OX=9986 GN=DCAF12 PE=4 SV=1	GN=DCAF12 PE=4 SV=1
	#VALUE!
	#VALUE!
	#VALUE!
Tnp_22_dsRBD domain-containing protein OS=Oryctolagus cuniculus OX=9986 PE=4 SV=1	#VALUE!
Tnp_22_dsRBD domain-containing protein OS=Oryctolagus cuniculus OX=9986 PE=4 SV=1	#VALUE!
Tnp_22_dsRBD domain-containing protein OS=Oryctolagus cuniculus OX=9986 PE=4 SV=1	#VALUE!
	#VALUE!
	#VALUE!
	#VALUE!
	#VALUE!
	#VALUE!
	#VALUE!
S-methyl-5'-thioadenosine phosphorylase OS=Oryctolagus cuniculus OX=9986 GN=MTAP PE=3 SV=1	GN=MTAP PE=3 SV=1
	#VALUE!
	#VALUE!
	#VALUE!
	#VALUE!
	#VALUE!
	#VALUE!
	#VALUE!
	#VALUE!
	#VALUE!
IlGF domain-containing protein OS=Oryctolagus cuniculus OX=9986 PE=3 SV=3	#VALUE!
IlGF domain-containing protein OS=Oryctolagus cuniculus OX=9986 PE=3 SV=3	#VALUE!
Amino acid transporter OS=Oryctolagus cuniculus OX=9986 PE=3 SV=1	#VALUE!
Tnp_22_dsRBD domain-containing protein OS=Oryctolagus cuniculus OX=9986 PE=4 SV=1	#VALUE!
	#VALUE!
	#VALUE!
	#VALUE!
	#VALUE!
	#VALUE!
	#VALUE!
	#VALUE!
	#VALUE!
	#VALUE!
	#VALUE!
	#VALUE!
	#VALUE!
	#VALUE!
	#VALUE!
	#VALUE!
	#VALUE!
	#VALUE!
	#VALUE!
	#VALUE!
	#VALUE!
	#VALUE!
	#VALUE!
	#VALUE!
	#VALUE!
	#VALUE!
	#VALUE!
	#VALUE!
	#VALUE!
	#VALUE!
	#VALUE!
	#VALUE!
	#VALUE!
	#VALUE!
	#VALUE!
	#VALUE!
	#VALUE!
	#VALUE!
	#VALUE!
	#VALUE!
	#VALUE!
	#VALUE!
	#VALUE!
	#VALUE!
	#VALUE!
	#VALUE!
	#VALUE!
	#VALUE!
	#VALUE!
	#VALUE!
	#VALUE!
	#VALUE!
	#VALUE!
	#VALUE!
	#VALUE!
	#VALUE!
	#VALUE!
	#VALUE!
	#VALUE!
	#VALUE!
	#VALUE!
	#VALUE!
	#VALUE!
	#VALUE!
	#VALUE!
	#VALUE!
	#VALUE!
	#VALUE!
	#VALUE!
	#VALUE!
	#VALUE!
	#VALUE!
	#VALUE!
	#VALUE!
	#VALUE!
	#VALUE!
	#VALUE!
	#VALUE!
	#VALUE!
	#VALUE!
	#VALUE!
	#VALUE!
	#VALUE!
	#VALUE!
	#VALUE!
	#VALUE!
	#VALUE!
	#VALUE!
	#VALUE!
	#VALUE!
	#VALUE!
	#VALUE!
	#VALUE!
	#VALUE!
	#VALUE!
	#VALUE!
	#VALUE!
	#VALUE!
	#VALUE!
	#VALUE!
	#VALUE!
	#VALUE!
	#VALUE!
	#VALUE!
	#VALUE!
	#VALUE!
	#VALUE!
	#VALUE!
	#VALUE!
	#VALUE!
	#VALUE!
Regulatory factor X3 OS=Oryctolagus cuniculus OX=9986 GN=RFX3 PE=4 SV=2	GN=RFX3 PE=4 SV=2
Regulatory factor X3 OS=Oryctolagus cuniculus OX=9986 GN=RFX3 PE=4 SV=2	GN=RFX3 PE=4 SV=2
Regulatory factor X3 OS=Oryctolagus cuniculus OX=9986 GN=RFX3 PE=4 SV=2	GN=RFX3 PE=4 SV=2
Regulatory factor X3 OS=Oryctolagus cuniculus OX=9986 GN=RFX3 PE=4 SV=2	GN=RFX3 PE=4 SV=2
Regulatory factor X3 OS=Oryctolagus cuniculus OX=9986 GN=RFX3 PE=4 SV=2	GN=RFX3 PE=4 SV=2
Regulatory factor X3 OS=Oryctolagus cuniculus OX=9986 GN=RFX3 PE=4 SV=2	GN=RFX3 PE=4 SV=2
Regulatory factor X3 OS=Oryctolagus cuniculus OX=9986 GN=RFX3 PE=4 SV=2	GN=RFX3 PE=4 SV=2
Regulatory factor X3 OS=Oryctolagus cuniculus OX=9986 GN=RFX3 PE=4 SV=2	GN=RFX3 PE=4 SV=2
Regulatory factor X3 OS=Oryctolagus cuniculus OX=9986 GN=RFX3 PE=4 SV=2	GN=RFX3 PE=4 SV=2
Regulatory factor X3 OS=Oryctolagus cuniculus OX=9986 GN=RFX3 PE=4 SV=2	GN=RFX3 PE=4 SV=2
Regulatory factor X3 OS=Oryctolagus cuniculus OX=9986 GN=RFX3 PE=4 SV=2	GN=RFX3 PE=4 SV=2
Regulatory factor X3 OS=Oryctolagus cuniculus OX=9986 GN=RFX3 PE=4 SV=2	GN=RFX3 PE=4 SV=2
Regulatory factor X3 OS=Oryctolagus cuniculus OX=9986 GN=RFX3 PE=4 SV=2	GN=RFX3 PE=4 SV=2
Regulatory factor X3 OS=Oryctolagus cuniculus OX=9986 GN=RFX3 PE=4 SV=2	GN=RFX3 PE=4 SV=2
Regulatory factor X3 OS=Oryctolagus cuniculus OX=9986 GN=RFX3 PE=4 SV=2	GN=RFX3 PE=4 SV=2
Regulatory factor X3 OS=Oryctolagus cuniculus OX=9986 GN=RFX3 PE=4 SV=2	GN=RFX3 PE=4 SV=2
Regulatory factor X3 OS=Oryctolagus cuniculus OX=9986 GN=RFX3 PE=4 SV=2	GN=RFX3 PE=4 SV=2
Regulatory factor X3 OS=Oryctolagus cuniculus OX=9986 GN=RFX3 PE=4 SV=2	GN=RFX3 PE=4 SV=2
Regulatory factor X3 OS=Oryctolagus cuniculus OX=9986 GN=RFX3 PE=4 SV=2	GN=RFX3 PE=4 SV=2
Regulatory factor X3 OS=Oryctolagus cuniculus OX=9986 GN=RFX3 PE=4 SV=2	GN=RFX3 PE=4 SV=2
Regulatory factor X3 OS=Oryctolagus cuniculus OX=9986 GN=RFX3 PE=4 SV=2	GN=RFX3 PE=4 SV=2
Regulatory factor X3 OS=Oryctolagus cuniculus OX=9986 GN=RFX3 PE=4 SV=2	GN=RFX3 PE=4 SV=2
Regulatory factor X3 OS=Oryctolagus cuniculus OX=9986 GN=RFX3 PE=4 SV=2	GN=RFX3 PE=4 SV=2
Regulatory factor X3 OS=Oryctolagus cuniculus OX=9986 GN=RFX3 PE=4 SV=2	GN=RFX3 PE=4 SV=2
Regulatory factor X3 OS=Oryctolagus cuniculus OX=9986 GN=RFX3 PE=4 SV=2	GN=RFX3 PE=4 SV=2
Regulatory factor X3 OS=Oryctolagus cuniculus OX=9986 GN=RFX3 PE=4 SV=2	GN=RFX3 PE=4 SV=2
Regulatory factor X3 OS=Oryctolagus cuniculus OX=9986 GN=RFX3 PE=4 SV=2	GN=RFX3 PE=4 SV=2
Regulatory factor X3 OS=Oryctolagus cuniculus OX=9986 GN=RFX3 PE=4 SV=2	GN=RFX3 PE=4 SV=2
Regulatory factor X3 OS=Oryctolagus cuniculus OX=9986 GN=RFX3 PE=4 SV=2	GN=RFX3 PE=4 SV=2
Regulatory factor X3 OS=Oryctolagus cuniculus OX=9986 GN=RFX3 PE=4 SV=2	GN=RFX3 PE=4 SV=2
Regulatory factor X3 OS=Oryctolagus cuniculus OX=9986 GN=RFX3 PE=4 SV=2	GN=RFX3 PE=4 SV=2
Regulatory factor X3 OS=Oryctolagus cuniculus OX=9986 GN=RFX3 PE=4 SV=2	GN=RFX3 PE=4 SV=2
Regulatory factor X3 OS=Oryctolagus cuniculus OX=9986 GN=RFX3 PE=4 SV=2	GN=RFX3 PE=4 SV=2
Regulatory factor X3 OS=Oryctolagus cuniculus OX=9986 GN=RFX3 PE=4 SV=2	GN=RFX3 PE=4 SV=2
Regulatory factor X3 OS=Oryctolagus cuniculus OX=9986 GN=RFX3 PE=4 SV=2	GN=RFX3 PE=4 SV=2
Regulatory factor X3 OS=Oryctolagus cuniculus OX=9986 GN=RFX3 PE=4 SV=2	GN=RFX3 PE=4 SV=2
Regulatory factor X3 OS=Oryctolagus cuniculus OX=9986 GN=RFX3 PE=4 SV=2	GN=RFX3 PE=4 SV=2
Regulatory factor X3 OS=Oryctolagus cuniculus OX=9986 GN=RFX3 PE=4 SV=2	GN=RFX3 PE=4 SV=2
Regulatory factor X3 OS=Oryctolagus cuniculus OX=9986 GN=RFX3 PE=4 SV=2	GN=RFX3 PE=4 SV=2
Regulatory factor X3 OS=Oryctolagus cuniculus OX=9986 GN=RFX3 PE=4 SV=2	GN=RFX3 PE=4 SV=2
Regulatory factor X3 OS=Oryctolagus cuniculus OX=9986 GN=RFX3 PE=4 SV=2	GN=RFX3 PE=4 SV=2
Regulatory factor X3 OS=Oryctolagus cuniculus OX=9986 GN=RFX3 PE=4 SV=2	GN=RFX3 PE=4 SV=2
Regulatory factor X3 OS=Oryctolagus cuniculus OX=9986 GN=RFX3 PE=4 SV=2	GN=RFX3 PE=4 SV=2
Regulatory factor X3 OS=Oryctolagus cuniculus OX=9986 GN=RFX3 PE=4 SV=2	GN=RFX3 PE=4 SV=2
Regulatory factor X3 OS=Oryctolagus cuniculus OX=9986 GN=RFX3 PE=4 SV=2	GN=RFX3 PE=4 SV=2
Regulatory factor X3 OS=Oryctolagus cuniculus OX=9986 GN=RFX3 PE=4 SV=2	GN=RFX3 PE=4 SV=2
Regulatory factor X3 OS=Oryctolagus cuniculus OX=9986 GN=RFX3 PE=4 SV=2	GN=RFX3 PE=4 SV=2
Regulatory factor X3 OS=Oryctolagus cuniculus OX=9986 GN=RFX3 PE=4 SV=2	GN=RFX3 PE=4 SV=2
Regulatory factor X3 OS=Oryctolagus cuniculus OX=9986 GN=RFX3 PE=4 SV=2	GN=RFX3 PE=4 SV=2
Regulatory factor X3 OS=Oryctolagus cuniculus OX=9986 GN=RFX3 PE=4 SV=2	GN=RFX3 PE=4 SV=2
Regulatory factor X3 OS=Oryctolagus cuniculus OX=9986 GN=RFX3 PE=4 SV=2	GN=RFX3 PE=4 SV=2
Regulatory factor X3 OS=Oryctolagus cuniculus OX=9986 GN=RFX3 PE=4 SV=2	GN=RFX3 PE=4 SV=2
Regulatory factor X3 OS=Oryctolagus cuniculus OX=9986 GN=RFX3 PE=4 SV=2	GN=RFX3 PE=4 SV=2
Regulatory factor X3 OS=Oryctolagus cuniculus OX=9986 GN=RFX3 PE=4 SV=2	GN=RFX3 PE=4 SV=2
Regulatory factor X3 OS=Oryctolagus cuniculus OX=9986 GN=RFX3 PE=4 SV=2	GN=RFX3 PE=4 SV=2
Regulatory factor X3 OS=Oryctolagus cuniculus OX=9986 GN=RFX3 PE=4 SV=2	GN=RFX3 PE=4 SV=2
Regulatory factor X3 OS=Oryctolagus cuniculus OX=9986 GN=RFX3 PE=4 SV=2	GN=RFX3 PE=4 SV=2
Regulatory factor X3 OS=Oryctolagus cuniculus OX=9986 GN=RFX3 PE=4 SV=2	GN=RFX3 PE=4 SV=2
Regulatory factor X3 OS=Oryctolagus cuniculus OX=9986 GN=RFX3 PE=4 SV=2	GN=RFX3 PE=4 SV=2
Regulatory factor X3 OS=Oryctolagus cuniculus OX=9986 GN=RFX3 PE=4 SV=2	GN=RFX3 PE=4 SV=2
Regulatory factor X3 OS=Oryctolagus cuniculus OX=9986 GN=RFX3 PE=4 SV=2	GN=RFX3 PE=4 SV=2
Regulatory factor X3 OS=Oryctolagus cuniculus OX=9986 GN=RFX3 PE=4 SV=2	GN=RFX3 PE=4 SV=2
Regulatory factor X3 OS=Oryctolagus cuniculus OX=9986 GN=RFX3 PE=4 SV=2	GN=RFX3 PE=4 SV=2
Regulatory factor X3 OS=Oryctolagus cuniculus OX=9986 GN=RFX3 PE=4 SV=2	GN=RFX3 PE=4 SV=2
Regulatory factor X3 OS=Oryctolagus cuniculus OX=9986 GN=RFX3 PE=4 SV=2	GN=RFX3 PE=4 SV=2
Regulatory factor X3 OS=Oryctolagus cuniculus OX=9986 GN=RFX3 PE=4 SV=2	GN=RFX3 PE=4 SV=2
Regulatory factor X3 OS=Oryctolagus cuniculus OX=9986 GN=RFX3 PE=4 SV=2	GN=RFX3 PE=4 SV=2
Regulatory factor X3 OS=Oryctolagus cuniculus OX=9986 GN=RFX3 PE=4 SV=2	GN=RFX3 PE=4 SV=2
Regulatory factor X3 OS=Oryctolagus cuniculus OX=9986 GN=RFX3 PE=4 SV=2	GN=RFX3 PE=4 SV=2
Regulatory factor X3 OS=Oryctolagus cuniculus OX=9986 GN=RFX3 PE=4 SV=2	GN=RFX3 PE=4 SV=2
Regulatory factor X3 OS=Oryctolagus cuniculus OX=9986 GN=RFX3 PE=4 SV=2	GN=RFX3 PE=4 SV=2
Regulatory factor X3 OS=Oryctolagus cuniculus OX=9986 GN=RFX3 PE=4 SV=2	GN=RFX3 PE=4 SV=2
Regulatory factor X3 OS=Oryctolagus cuniculus OX=9986 GN=RFX3 PE=4 SV=2	GN=RFX3 PE=4 SV=2
Regulatory factor X3 OS=Oryctolagus cuniculus OX=9986 GN=RFX3 PE=4 SV=2	GN=RFX3 PE=4 SV=2
Regulatory factor X3 OS=Oryctolagus cuniculus OX=9986 GN=RFX3 PE=4 SV=2	GN=RFX3 PE=4 SV=2
Regulatory factor X3 OS=Oryctolagus cuniculus OX=9986 GN=RFX3 PE=4 SV=2	GN=RFX3 PE=4 SV=2
Regulatory factor X3 OS=Oryctolagus cuniculus OX=9986 GN=RFX3 PE=4 SV=2	GN=RFX3 PE=4 SV=2
Regulatory factor X3 OS=Oryctolagus cuniculus OX=9986 GN=RFX3 PE=4 SV=2	GN=RFX3 PE=4 SV=2
Regulatory factor X3 OS=Oryctolagus cuniculus OX=9986 GN=RFX3 PE=4 SV=2	GN=RFX3 PE=4 SV=2
Regulatory factor X3 OS=Oryctolagus cuniculus OX=9986 GN=RFX3 PE=4 SV=2	GN=RFX3 PE=4 SV=2
Regulatory factor X3 OS=Oryctolagus cuniculus OX=9986 GN=RFX3 PE=4 SV=2	GN=RFX3 PE=4 SV=2
Regulatory factor X3 OS=Oryctolagus cuniculus OX=9986 GN=RFX3 PE=4 SV=2	GN=RFX3 PE=4 SV=2
Regulatory factor X3 OS=Oryctolagus cuniculus OX=9986 GN=RFX3 PE=4 SV=2	GN=RFX3 PE=4 SV=2
Regulatory factor X3 OS=Oryctolagus cuniculus OX=9986 GN=RFX3 PE=4 SV=2	GN=RFX3 PE=4 SV=2
Regulatory factor X3 OS=Oryctolagus cuniculus OX=9986 GN=RFX3 PE=4 SV=2	GN=RFX3 PE=4 SV=2
Regulatory factor X3 OS=Oryctolagus cuniculus OX=9986 GN=RFX3 PE=4 SV=2	GN=RFX3 PE=4 SV=2
Regulatory factor X3 OS=Oryctolagus cuniculus OX=9986 GN=RFX3 PE=4 SV=2	GN=RFX3 PE=4 SV=2
Regulatory factor X3 OS=Oryctolagus cuniculus OX=9986 GN=RFX3 PE=4 SV=2	GN=RFX3 PE=4 SV=2
Regulatory factor X3 OS=Oryctolagus cuniculus OX=9986 GN=RFX3 PE=4 SV=2	GN=RFX3 PE=4 SV=2
Regulatory factor X3 OS=Oryctolagus cuniculus OX=9986 GN=RFX3 PE=4 SV=2	GN=RFX3 PE=4 SV=2
Regulatory factor X3 OS=Oryctolagus cuniculus OX=9986 GN=RFX3 PE=4 SV=2	GN=RFX3 PE=4 SV=2
Regulatory factor X3 OS=Oryctolagus cuniculus OX=9986 GN=RFX3 PE=4 SV=2	GN=RFX3 PE=4 SV=2
Regulatory factor X3 OS=Oryctolagus cuniculus OX=9986 GN=RFX3 PE=4 SV=2	GN=RFX3 PE=4 SV=2
Regulatory factor X3 OS=Oryctolagus cuniculus OX=9986 GN=RFX3 PE=4 SV=2	GN=RFX3 PE=4 SV=2
Regulatory factor X3 OS=Oryctolagus cuniculus OX=9986 GN=RFX3 PE=4 SV=2	GN=RFX3 PE=4 SV=2
Regulatory factor X3 OS=Oryctolagus cuniculus OX=9986 GN=RFX3 PE=4 SV=2	GN=RFX3 PE=4 SV=2
Regulatory factor X3 OS=Oryctolagus cuniculus OX=9986 GN=RFX3 PE=4 SV=2	GN=RFX3 PE=4 SV=2
Regulatory factor X3 OS=Oryctolagus cuniculus OX=9986 GN=RFX3 PE=4 SV=2	GN=RFX3 PE=4 SV=2
Regulatory factor X3 OS=Oryctolagus cuniculus OX=9986 GN=RFX3 PE=4 SV=2	GN=RFX3 PE=4 SV=2
Regulatory factor X3 OS=Oryctolagus cuniculus OX=9986 GN=RFX3 PE=4 SV=2	GN=RFX3 PE=4 SV=2
Regulatory factor X3 OS=Oryctolagus cuniculus OX=9986 GN=RFX3 PE=4 SV=2	GN=RFX3 PE=4 SV=2
Regulatory factor X3 OS=Oryctolagus cuniculus OX=9986 GN=RFX3 PE=4 SV=2	GN=RFX3 PE=4 SV=2
Regulatory factor X3 OS=Oryctolagus cuniculus OX=9986 GN=RFX3 PE=4 SV=2	GN=RFX3 PE=4 SV=2
Regulatory factor X3 OS=Oryctolagus cuniculus OX=9986 GN=RFX3 PE=4 SV=2	GN=RFX3 PE=4 SV=2
Regulatory factor X3 OS=Oryctolagus cuniculus OX=9986 GN=RFX3 PE=4 SV=2	GN=RFX3 PE=4 SV=2
Regulatory factor X3 OS=Oryctolagus cuniculus OX=9986 GN=RFX3 PE=4 SV=2	GN=RFX3 PE=4 SV=2
Regulatory factor X3 OS=Oryctolagus cuniculus OX=9986 GN=RFX3 PE=4 SV=2	GN=RFX3 PE=4 SV=2
Regulatory factor X3 OS=Oryctolagus cuniculus OX=9986 GN=RFX3 PE=4 SV=2	GN=RFX3 PE=4 SV=2
Regulatory factor X3 OS=Oryctolagus cuniculus OX=9986 GN=RFX3 PE=4 SV=2	GN=RFX3 PE=4 SV=2
Regulatory factor X3 OS=Oryctolagus cuniculus OX=9986 GN=RFX3 PE=4 SV=2	GN=RFX3 PE=4 SV=2
Regulatory factor X3 OS=Oryctolagus cuniculus OX=9986 GN=RFX3 PE=4 SV=2	GN=RFX3 PE=4 SV=2
	#VALUE!
	#VALUE!
	#VALUE!
	#VALUE!
	#VALUE!
Coactivator-associated arginine methyltransferase 1 OS=Oryctolagus cuniculus OX=9986 PE=4 SV=1	#VALUE!
Coactivator-associated arginine methyltransferase 1 OS=Oryctolagus cuniculus OX=9986 PE=4 SV=1	#VALUE!
Coactivator-associated arginine methyltransferase 1 OS=Oryctolagus cuniculus OX=9986 PE=4 SV=1	#VALUE!
Coactivator-associated arginine methyltransferase 1 OS=Oryctolagus cuniculus OX=9986 PE=4 SV=1	#VALUE!
Coactivator-associated arginine methyltransferase 1 OS=Oryctolagus cuniculus OX=9986 PE=4 SV=1	#VALUE!
Coactivator-associated arginine methyltransferase 1 OS=Oryctolagus cuniculus OX=9986 PE=4 SV=1	#VALUE!
Coactivator-associated arginine methyltransferase 1 OS=Oryctolagus cuniculus OX=9986 PE=4 SV=1	#VALUE!
Coactivator-associated arginine methyltransferase 1 OS=Oryctolagus cuniculus OX=9986 PE=4 SV=1	#VALUE!
Coactivator-associated arginine methyltransferase 1 OS=Oryctolagus cuniculus OX=9986 PE=4 SV=1	#VALUE!
Coactivator-associated arginine methyltransferase 1 OS=Oryctolagus cuniculus OX=9986 PE=4 SV=1	#VALUE!
Coactivator-associated arginine methyltransferase 1 OS=Oryctolagus cuniculus OX=9986 PE=4 SV=1	#VALUE!
Coactivator-associated arginine methyltransferase 1 OS=Oryctolagus cuniculus OX=9986 PE=4 SV=1	#VALUE!
Coactivator-associated arginine methyltransferase 1 OS=Oryctolagus cuniculus OX=9986 PE=4 SV=1	#VALUE!
Coactivator-associated arginine methyltransferase 1 OS=Oryctolagus cuniculus OX=9986 PE=4 SV=1	#VALUE!
Coactivator-associated arginine methyltransferase 1 OS=Oryctolagus cuniculus OX=9986 PE=4 SV=1	#VALUE!
Coactivator-associated arginine methyltransferase 1 OS=Oryctolagus cuniculus OX=9986 PE=4 SV=1	#VALUE!
Coactivator-associated arginine methyltransferase 1 OS=Oryctolagus cuniculus OX=9986 PE=4 SV=1	#VALUE!
Coactivator-associated arginine methyltransferase 1 OS=Oryctolagus cuniculus OX=9986 PE=4 SV=1	#VALUE!
Coactivator-associated arginine methyltransferase 1 OS=Oryctolagus cuniculus OX=9986 PE=4 SV=1	#VALUE!
Coactivator-associated arginine methyltransferase 1 OS=Oryctolagus cuniculus OX=9986 PE=4 SV=1	#VALUE!
Coactivator-associated arginine methyltransferase 1 OS=Oryctolagus cuniculus OX=9986 PE=4 SV=1	#VALUE!
Coactivator-associated arginine methyltransferase 1 OS=Oryctolagus cuniculus OX=9986 PE=4 SV=1	#VALUE!
Coactivator-associated arginine methyltransferase 1 OS=Oryctolagus cuniculus OX=9986 PE=4 SV=1	#VALUE!
Coactivator-associated arginine methyltransferase 1 OS=Oryctolagus cuniculus OX=9986 PE=4 SV=1	#VALUE!
Coactivator-associated arginine methyltransferase 1 OS=Oryctolagus cuniculus OX=9986 PE=4 SV=1	#VALUE!
Coactivator-associated arginine methyltransferase 1 OS=Oryctolagus cuniculus OX=9986 PE=4 SV=1	#VALUE!
Coactivator-associated arginine methyltransferase 1 OS=Oryctolagus cuniculus OX=9986 PE=4 SV=1	#VALUE!
Coactivator-associated arginine methyltransferase 1 OS=Oryctolagus cuniculus OX=9986 PE=4 SV=1	#VALUE!
Coactivator-associated arginine methyltransferase 1 OS=Oryctolagus cuniculus OX=9986 PE=4 SV=1	#VALUE!
Coactivator-associated arginine methyltransferase 1 OS=Oryctolagus cuniculus OX=9986 PE=4 SV=1	#VALUE!
Coactivator-associated arginine methyltransferase 1 OS=Oryctolagus cuniculus OX=9986 PE=4 SV=1	#VALUE!
Coactivator-associated arginine methyltransferase 1 OS=Oryctolagus cuniculus OX=9986 PE=4 SV=1	#VALUE!
Coactivator-associated arginine methyltransferase 1 OS=Oryctolagus cuniculus OX=9986 PE=4 SV=1	#VALUE!
Coactivator-associated arginine methyltransferase 1 OS=Oryctolagus cuniculus OX=9986 PE=4 SV=1	#VALUE!
Coactivator-associated arginine methyltransferase 1 OS=Oryctolagus cuniculus OX=9986 PE=4 SV=1	#VALUE!
Coactivator-associated arginine methyltransferase 1 OS=Oryctolagus cuniculus OX=9986 PE=4 SV=1	#VALUE!
Coactivator-associated arginine methyltransferase 1 OS=Oryctolagus cuniculus OX=9986 PE=4 SV=1	#VALUE!
Coactivator-associated arginine methyltransferase 1 OS=Oryctolagus cuniculus OX=9986 PE=4 SV=1	#VALUE!
Coactivator-associated arginine methyltransferase 1 OS=Oryctolagus cuniculus OX=9986 PE=4 SV=1	#VALUE!
Coactivator-associated arginine methyltransferase 1 OS=Oryctolagus cuniculus OX=9986 PE=4 SV=1	#VALUE!
Coactivator-associated arginine methyltransferase 1 OS=Oryctolagus cuniculus OX=9986 PE=4 SV=1	#VALUE!
Coactivator-associated arginine methyltransferase 1 OS=Oryctolagus cuniculus OX=9986 PE=4 SV=1	#VALUE!
Coactivator-associated arginine methyltransferase 1 OS=Oryctolagus cuniculus OX=9986 PE=4 SV=1	#VALUE!
Coactivator-associated arginine methyltransferase 1 OS=Oryctolagus cuniculus OX=9986 PE=4 SV=1	#VALUE!
Coactivator-associated arginine methyltransferase 1 OS=Oryctolagus cuniculus OX=9986 PE=4 SV=1	#VALUE!
Coactivator-associated arginine methyltransferase 1 OS=Oryctolagus cuniculus OX=9986 PE=4 SV=1	#VALUE!
Coactivator-associated arginine methyltransferase 1 OS=Oryctolagus cuniculus OX=9986 PE=4 SV=1	#VALUE!
Coactivator-associated arginine methyltransferase 1 OS=Oryctolagus cuniculus OX=9986 PE=4 SV=1	#VALUE!
Coactivator-associated arginine methyltransferase 1 OS=Oryctolagus cuniculus OX=9986 PE=4 SV=1	#VALUE!
Coactivator-associated arginine methyltransferase 1 OS=Oryctolagus cuniculus OX=9986 PE=4 SV=1	#VALUE!
Coactivator-associated arginine methyltransferase 1 OS=Oryctolagus cuniculus OX=9986 PE=4 SV=1	#VALUE!
Coactivator-associated arginine methyltransferase 1 OS=Oryctolagus cuniculus OX=9986 PE=4 SV=1	#VALUE!
Coactivator-associated arginine methyltransferase 1 OS=Oryctolagus cuniculus OX=9986 PE=4 SV=1	#VALUE!
Coactivator-associated arginine methyltransferase 1 OS=Oryctolagus cuniculus OX=9986 PE=4 SV=1	#VALUE!
Coactivator-associated arginine methyltransferase 1 OS=Oryctolagus cuniculus OX=9986 PE=4 SV=1	#VALUE!
Coactivator-associated arginine methyltransferase 1 OS=Oryctolagus cuniculus OX=9986 PE=4 SV=1	#VALUE!
Coactivator-associated arginine methyltransferase 1 OS=Oryctolagus cuniculus OX=9986 PE=4 SV=1	#VALUE!
Coactivator-associated arginine methyltransferase 1 OS=Oryctolagus cuniculus OX=9986 PE=4 SV=1	#VALUE!
Coactivator-associated arginine methyltransferase 1 OS=Oryctolagus cuniculus OX=9986 PE=4 SV=1	#VALUE!
Coactivator-associated arginine methyltransferase 1 OS=Oryctolagus cuniculus OX=9986 PE=4 SV=1	#VALUE!
Coactivator-associated arginine methyltransferase 1 OS=Oryctolagus cuniculus OX=9986 PE=4 SV=1	#VALUE!
Coactivator-associated arginine methyltransferase 1 OS=Oryctolagus cuniculus OX=9986 PE=4 SV=1	#VALUE!
Coactivator-associated arginine methyltransferase 1 OS=Oryctolagus cuniculus OX=9986 PE=4 SV=1	#VALUE!
Coactivator-associated arginine methyltransferase 1 OS=Oryctolagus cuniculus OX=9986 PE=4 SV=1	#VALUE!
Coactivator-associated arginine methyltransferase 1 OS=Oryctolagus cuniculus OX=9986 PE=4 SV=1	#VALUE!
Coactivator-associated arginine methyltransferase 1 OS=Oryctolagus cuniculus OX=9986 PE=4 SV=1	#VALUE!
Coactivator-associated arginine methyltransferase 1 OS=Oryctolagus cuniculus OX=9986 PE=4 SV=1	#VALUE!
Coactivator-associated arginine methyltransferase 1 OS=Oryctolagus cuniculus OX=9986 PE=4 SV=1	#VALUE!
Coactivator-associated arginine methyltransferase 1 OS=Oryctolagus cuniculus OX=9986 PE=4 SV=1	#VALUE!
Coactivator-associated arginine methyltransferase 1 OS=Oryctolagus cuniculus OX=9986 PE=4 SV=1	#VALUE!
Coactivator-associated arginine methyltransferase 1 OS=Oryctolagus cuniculus OX=9986 PE=4 SV=1	#VALUE!
Coactivator-associated arginine methyltransferase 1 OS=Oryctolagus cuniculus OX=9986 PE=4 SV=1	#VALUE!
Coactivator-associated arginine methyltransferase 1 OS=Oryctolagus cuniculus OX=9986 PE=4 SV=1	#VALUE!
Coactivator-associated arginine methyltransferase 1 OS=Oryctolagus cuniculus OX=9986 PE=4 SV=1	#VALUE!
Coactivator-associated arginine methyltransferase 1 OS=Oryctolagus cuniculus OX=9986 PE=4 SV=1	#VALUE!
Coactivator-associated arginine methyltransferase 1 OS=Oryctolagus cuniculus OX=9986 PE=4 SV=1	#VALUE!
Coactivator-associated arginine methyltransferase 1 OS=Oryctolagus cuniculus OX=9986 PE=4 SV=1	#VALUE!
Coactivator-associated arginine methyltransferase 1 OS=Oryctolagus cuniculus OX=9986 PE=4 SV=1	#VALUE!
Coactivator-associated arginine methyltransferase 1 OS=Oryctolagus cuniculus OX=9986 PE=4 SV=1	#VALUE!
Coactivator-associated arginine methyltransferase 1 OS=Oryctolagus cuniculus OX=9986 PE=4 SV=1	#VALUE!
Coactivator-associated arginine methyltransferase 1 OS=Oryctolagus cuniculus OX=9986 PE=4 SV=1	#VALUE!
Coactivator-associated arginine methyltransferase 1 OS=Oryctolagus cuniculus OX=9986 PE=4 SV=1	#VALUE!
Coactivator-associated arginine methyltransferase 1 OS=Oryctolagus cuniculus OX=9986 PE=4 SV=1	#VALUE!
	#VALUE!
	#VALUE!
	#VALUE!
	#VALUE!
	#VALUE!
	#VALUE!
	#VALUE!
	#VALUE!
	#VALUE!
RAR related orphan receptor B OS=Oryctolagus cuniculus OX=9986 GN=RORB PE=3 SV=1	GN=RORB PE=3 SV=1
RAR related orphan receptor B OS=Oryctolagus cuniculus OX=9986 GN=RORB PE=3 SV=1	GN=RORB PE=3 SV=1
RAR related orphan receptor B OS=Oryctolagus cuniculus OX=9986 GN=RORB PE=3 SV=1	GN=RORB PE=3 SV=1
	#VALUE!
	#VALUE!
	#VALUE!
	#VALUE!
	#VALUE!
	#VALUE!
Centrosomal protein 78 OS=Oryctolagus cuniculus OX=9986 GN=CEP78 PE=4 SV=1	GN=CEP78 PE=4 SV=1
Centrosomal protein 78 OS=Oryctolagus cuniculus OX=9986 GN=CEP78 PE=4 SV=1	GN=CEP78 PE=4 SV=1
Centrosomal protein 78 OS=Oryctolagus cuniculus OX=9986 GN=CEP78 PE=4 SV=1	GN=CEP78 PE=4 SV=1
	#VALUE!
	#VALUE!
	#VALUE!
	#VALUE!
	#VALUE!
	#VALUE!
	#VALUE!
	#VALUE!
	#VALUE!
	#VALUE!
	#VALUE!
	#VALUE!
TLE family member 4, transcriptional corepressor OS=Oryctolagus cuniculus OX=9986 GN=TLE4 PE=3 SV=2	GN=TLE4 PE=3 SV=2
	#VALUE!
	#VALUE!
	#VALUE!
FAM75 domain-containing protein OS=Oryctolagus cuniculus OX=9986 PE=4 SV=2	#VALUE!
	#VALUE!
Centromere protein P OS=Oryctolagus cuniculus OX=9986 GN=CENPP PE=4 SV=1	GN=CENPP PE=4 SV=1
	#VALUE!
	#VALUE!
	#VALUE!
	#VALUE!
	#VALUE!
	#VALUE!
	#VALUE!
	#VALUE!
	#VALUE!
	#VALUE!
	#VALUE!
NUT domain-containing protein OS=Oryctolagus cuniculus OX=9986 PE=3 SV=3	#VALUE!
NUT domain-containing protein OS=Oryctolagus cuniculus OX=9986 PE=3 SV=3	#VALUE!
	#VALUE!
	#VALUE!
	#VALUE!
	#VALUE!
	#VALUE!
	#VALUE!
Opioid binding protein/cell adhesion molecule like OS=Oryctolagus cuniculus OX=9986 GN=OPCML PE=4 SV=1	GN=OPCML PE=4 SV=1
Opioid binding protein/cell adhesion molecule like OS=Oryctolagus cuniculus OX=9986 GN=OPCML PE=4 SV=1	GN=OPCML PE=4 SV=1
Opioid binding protein/cell adhesion molecule like OS=Oryctolagus cuniculus OX=9986 GN=OPCML PE=4 SV=1	GN=OPCML PE=4 SV=1
Opioid binding protein/cell adhesion molecule like OS=Oryctolagus cuniculus OX=9986 GN=OPCML PE=4 SV=1	GN=OPCML PE=4 SV=1
Opioid binding protein/cell adhesion molecule like OS=Oryctolagus cuniculus OX=9986 GN=OPCML PE=4 SV=1	GN=OPCML PE=4 SV=1
Opioid binding protein/cell adhesion molecule like OS=Oryctolagus cuniculus OX=9986 GN=OPCML PE=4 SV=1	GN=OPCML PE=4 SV=1
Opioid binding protein/cell adhesion molecule like OS=Oryctolagus cuniculus OX=9986 GN=OPCML PE=4 SV=1	GN=OPCML PE=4 SV=1
Neurotrimin OS=Oryctolagus cuniculus OX=9986 GN=NTM PE=4 SV=2	GN=NTM PE=4 SV=2
Neurotrimin OS=Oryctolagus cuniculus OX=9986 GN=NTM PE=4 SV=2	GN=NTM PE=4 SV=2
Rho-GAP domain-containing protein OS=Oryctolagus cuniculus OX=9986 PE=4 SV=3	#VALUE!
Uncharacterized protein OS=Oryctolagus cuniculus OX=9986 PE=4 SV=1	#VALUE!
	#VALUE!
	#VALUE!
	#VALUE!
	#VALUE!
	#VALUE!
	#VALUE!
	#VALUE!
Olfactory receptor OS=Oryctolagus cuniculus OX=9986 PE=3 SV=1	#VALUE!
Olfactory receptor OS=Oryctolagus cuniculus OX=9986 PE=3 SV=2	#VALUE!
	#VALUE!
	#VALUE!
	#VALUE!
	#VALUE!
	#VALUE!
	#VALUE!
	#VALUE!
	#VALUE!
Junctional cadherin complex regulator OS=Oryctolagus cuniculus OX=9986 GN=JHY PE=4 SV=1	GN=JHY PE=4 SV=1
Protein kinase domain-containing protein OS=Oryctolagus cuniculus OX=9986 PE=4 SV=1	#VALUE!
Protein kinase domain-containing protein OS=Oryctolagus cuniculus OX=9986 PE=4 SV=1	#VALUE!
	#VALUE!
	#VALUE!
	#VALUE!
	#VALUE!
	#VALUE!
	#VALUE!
	#VALUE!
	#VALUE!
	#VALUE!
	#VALUE!
DS cell adhesion molecule like 1 OS=Oryctolagus cuniculus OX=9986 GN=DSCAML1 PE=4 SV=3	GN=DSCAML1 PE=4 SV=3
DS cell adhesion molecule like 1 OS=Oryctolagus cuniculus OX=9986 GN=DSCAML1 PE=4 SV=3	GN=DSCAML1 PE=4 SV=3
DS cell adhesion molecule like 1 OS=Oryctolagus cuniculus OX=9986 GN=DSCAML1 PE=4 SV=3	GN=DSCAML1 PE=4 SV=3
Proprotein convertase subtilisin/kexin type 7 OS=Oryctolagus cuniculus OX=9986 GN=PCSK7 PE=4 SV=2	GN=PCSK7 PE=4 SV=2
Proprotein convertase subtilisin/kexin type 7 OS=Oryctolagus cuniculus OX=9986 GN=PCSK7 PE=4 SV=2	GN=PCSK7 PE=4 SV=2
Non-specific serine/threonine protein kinase OS=Oryctolagus cuniculus OX=9986 GN=SIK3 PE=4 SV=2	GN=SIK3 PE=4 SV=2
Non-specific serine/threonine protein kinase OS=Oryctolagus cuniculus OX=9986 GN=SIK3 PE=4 SV=2	GN=SIK3 PE=4 SV=2
	#VALUE!
	#VALUE!
	#VALUE!
	#VALUE!
	#VALUE!
	#VALUE!
	#VALUE!
	#VALUE!
	#VALUE!
	#VALUE!
	#VALUE!
	#VALUE!
	#VALUE!
Beta-carotene oxygenase 2 OS=Oryctolagus cuniculus OX=9986 GN=BCO2 PE=3 SV=2	GN=BCO2 PE=3 SV=2
Beta-carotene oxygenase 2 OS=Oryctolagus cuniculus OX=9986 GN=BCO2 PE=3 SV=2	GN=BCO2 PE=3 SV=2
Beta-carotene oxygenase 2 OS=Oryctolagus cuniculus OX=9986 GN=BCO2 PE=3 SV=2	GN=BCO2 PE=3 SV=2
Beta-carotene oxygenase 2 OS=Oryctolagus cuniculus OX=9986 GN=BCO2 PE=3 SV=2	GN=BCO2 PE=3 SV=2
Beta-carotene oxygenase 2 OS=Oryctolagus cuniculus OX=9986 GN=BCO2 PE=3 SV=2	GN=BCO2 PE=3 SV=2
Beta-carotene oxygenase 2 OS=Oryctolagus cuniculus OX=9986 GN=BCO2 PE=3 SV=2	GN=BCO2 PE=3 SV=2
Beta-carotene oxygenase 2 OS=Oryctolagus cuniculus OX=9986 GN=BCO2 PE=3 SV=2	GN=BCO2 PE=3 SV=2
Beta-carotene oxygenase 2 OS=Oryctolagus cuniculus OX=9986 GN=BCO2 PE=3 SV=2	GN=BCO2 PE=3 SV=2
Beta-carotene oxygenase 2 OS=Oryctolagus cuniculus OX=9986 GN=BCO2 PE=3 SV=2	GN=BCO2 PE=3 SV=2
Beta-carotene oxygenase 2 OS=Oryctolagus cuniculus OX=9986 GN=BCO2 PE=3 SV=2	GN=BCO2 PE=3 SV=2
Beta-carotene oxygenase 2 OS=Oryctolagus cuniculus OX=9986 GN=BCO2 PE=3 SV=2	GN=BCO2 PE=3 SV=2
Beta-carotene oxygenase 2 OS=Oryctolagus cuniculus OX=9986 GN=BCO2 PE=3 SV=2	GN=BCO2 PE=3 SV=2
Beta-carotene oxygenase 2 OS=Oryctolagus cuniculus OX=9986 GN=BCO2 PE=3 SV=2	GN=BCO2 PE=3 SV=2
Beta-carotene oxygenase 2 OS=Oryctolagus cuniculus OX=9986 GN=BCO2 PE=3 SV=2	GN=BCO2 PE=3 SV=2
Beta-carotene oxygenase 2 OS=Oryctolagus cuniculus OX=9986 GN=BCO2 PE=3 SV=2	GN=BCO2 PE=3 SV=2
Beta-carotene oxygenase 2 OS=Oryctolagus cuniculus OX=9986 GN=BCO2 PE=3 SV=2	GN=BCO2 PE=3 SV=2
Beta-carotene oxygenase 2 OS=Oryctolagus cuniculus OX=9986 GN=BCO2 PE=3 SV=2	GN=BCO2 PE=3 SV=2
Beta-carotene oxygenase 2 OS=Oryctolagus cuniculus OX=9986 GN=BCO2 PE=3 SV=2	GN=BCO2 PE=3 SV=2
Beta-carotene oxygenase 2 OS=Oryctolagus cuniculus OX=9986 GN=BCO2 PE=3 SV=2	GN=BCO2 PE=3 SV=2
Beta-carotene oxygenase 2 OS=Oryctolagus cuniculus OX=9986 GN=BCO2 PE=3 SV=2	GN=BCO2 PE=3 SV=2
Beta-carotene oxygenase 2 OS=Oryctolagus cuniculus OX=9986 GN=BCO2 PE=3 SV=2	GN=BCO2 PE=3 SV=2
Beta-carotene oxygenase 2 OS=Oryctolagus cuniculus OX=9986 GN=BCO2 PE=3 SV=2	GN=BCO2 PE=3 SV=2
Beta-carotene oxygenase 2 OS=Oryctolagus cuniculus OX=9986 GN=BCO2 PE=3 SV=2	GN=BCO2 PE=3 SV=2
Beta-carotene oxygenase 2 OS=Oryctolagus cuniculus OX=9986 GN=BCO2 PE=3 SV=2	GN=BCO2 PE=3 SV=2
Beta-carotene oxygenase 2 OS=Oryctolagus cuniculus OX=9986 GN=BCO2 PE=3 SV=2	GN=BCO2 PE=3 SV=2
Beta-carotene oxygenase 2 OS=Oryctolagus cuniculus OX=9986 GN=BCO2 PE=3 SV=2	GN=BCO2 PE=3 SV=2
Beta-carotene oxygenase 2 OS=Oryctolagus cuniculus OX=9986 GN=BCO2 PE=3 SV=2	GN=BCO2 PE=3 SV=2
Beta-carotene oxygenase 2 OS=Oryctolagus cuniculus OX=9986 GN=BCO2 PE=3 SV=2	GN=BCO2 PE=3 SV=2
Beta-carotene oxygenase 2 OS=Oryctolagus cuniculus OX=9986 GN=BCO2 PE=3 SV=2	GN=BCO2 PE=3 SV=2
Beta-carotene oxygenase 2 OS=Oryctolagus cuniculus OX=9986 GN=BCO2 PE=3 SV=2	GN=BCO2 PE=3 SV=2
Beta-carotene oxygenase 2 OS=Oryctolagus cuniculus OX=9986 GN=BCO2 PE=3 SV=2	GN=BCO2 PE=3 SV=2
Beta-carotene oxygenase 2 OS=Oryctolagus cuniculus OX=9986 GN=BCO2 PE=3 SV=2	GN=BCO2 PE=3 SV=2
Beta-carotene oxygenase 2 OS=Oryctolagus cuniculus OX=9986 GN=BCO2 PE=3 SV=2	GN=BCO2 PE=3 SV=2
Beta-carotene oxygenase 2 OS=Oryctolagus cuniculus OX=9986 GN=BCO2 PE=3 SV=2	GN=BCO2 PE=3 SV=2
Beta-carotene oxygenase 2 OS=Oryctolagus cuniculus OX=9986 GN=BCO2 PE=3 SV=2	GN=BCO2 PE=3 SV=2
Beta-carotene oxygenase 2 OS=Oryctolagus cuniculus OX=9986 GN=BCO2 PE=3 SV=2	GN=BCO2 PE=3 SV=2
Beta-carotene oxygenase 2 OS=Oryctolagus cuniculus OX=9986 GN=BCO2 PE=3 SV=2	GN=BCO2 PE=3 SV=2
Beta-carotene oxygenase 2 OS=Oryctolagus cuniculus OX=9986 GN=BCO2 PE=3 SV=2	GN=BCO2 PE=3 SV=2
Beta-carotene oxygenase 2 OS=Oryctolagus cuniculus OX=9986 GN=BCO2 PE=3 SV=2	GN=BCO2 PE=3 SV=2
Beta-carotene oxygenase 2 OS=Oryctolagus cuniculus OX=9986 GN=BCO2 PE=3 SV=2	GN=BCO2 PE=3 SV=2
Beta-carotene oxygenase 2 OS=Oryctolagus cuniculus OX=9986 GN=BCO2 PE=3 SV=2	GN=BCO2 PE=3 SV=2
Beta-carotene oxygenase 2 OS=Oryctolagus cuniculus OX=9986 GN=BCO2 PE=3 SV=2	GN=BCO2 PE=3 SV=2
Beta-carotene oxygenase 2 OS=Oryctolagus cuniculus OX=9986 GN=BCO2 PE=3 SV=2	GN=BCO2 PE=3 SV=2
Beta-carotene oxygenase 2 OS=Oryctolagus cuniculus OX=9986 GN=BCO2 PE=3 SV=2	GN=BCO2 PE=3 SV=2
Beta-carotene oxygenase 2 OS=Oryctolagus cuniculus OX=9986 GN=BCO2 PE=3 SV=2	GN=BCO2 PE=3 SV=2
Beta-carotene oxygenase 2 OS=Oryctolagus cuniculus OX=9986 GN=BCO2 PE=3 SV=2	GN=BCO2 PE=3 SV=2
Beta-carotene oxygenase 2 OS=Oryctolagus cuniculus OX=9986 GN=BCO2 PE=3 SV=2	GN=BCO2 PE=3 SV=2
Beta-carotene oxygenase 2 OS=Oryctolagus cuniculus OX=9986 GN=BCO2 PE=3 SV=2	GN=BCO2 PE=3 SV=2
Beta-carotene oxygenase 2 OS=Oryctolagus cuniculus OX=9986 GN=BCO2 PE=3 SV=2	GN=BCO2 PE=3 SV=2
Beta-carotene oxygenase 2 OS=Oryctolagus cuniculus OX=9986 GN=BCO2 PE=3 SV=2	GN=BCO2 PE=3 SV=2
Beta-carotene oxygenase 2 OS=Oryctolagus cuniculus OX=9986 GN=BCO2 PE=3 SV=2	GN=BCO2 PE=3 SV=2
Beta-carotene oxygenase 2 OS=Oryctolagus cuniculus OX=9986 GN=BCO2 PE=3 SV=2	GN=BCO2 PE=3 SV=2
Beta-carotene oxygenase 2 OS=Oryctolagus cuniculus OX=9986 GN=BCO2 PE=3 SV=2	GN=BCO2 PE=3 SV=2
Beta-carotene oxygenase 2 OS=Oryctolagus cuniculus OX=9986 GN=BCO2 PE=3 SV=2	GN=BCO2 PE=3 SV=2
Beta-carotene oxygenase 2 OS=Oryctolagus cuniculus OX=9986 GN=BCO2 PE=3 SV=2	GN=BCO2 PE=3 SV=2
Beta-carotene oxygenase 2 OS=Oryctolagus cuniculus OX=9986 GN=BCO2 PE=3 SV=2	GN=BCO2 PE=3 SV=2
Beta-carotene oxygenase 2 OS=Oryctolagus cuniculus OX=9986 GN=BCO2 PE=3 SV=2	GN=BCO2 PE=3 SV=2
Beta-carotene oxygenase 2 OS=Oryctolagus cuniculus OX=9986 GN=BCO2 PE=3 SV=2	GN=BCO2 PE=3 SV=2
Beta-carotene oxygenase 2 OS=Oryctolagus cuniculus OX=9986 GN=BCO2 PE=3 SV=2	GN=BCO2 PE=3 SV=2
Beta-carotene oxygenase 2 OS=Oryctolagus cuniculus OX=9986 GN=BCO2 PE=3 SV=2	GN=BCO2 PE=3 SV=2
Beta-carotene oxygenase 2 OS=Oryctolagus cuniculus OX=9986 GN=BCO2 PE=3 SV=2	GN=BCO2 PE=3 SV=2
Beta-carotene oxygenase 2 OS=Oryctolagus cuniculus OX=9986 GN=BCO2 PE=3 SV=2	GN=BCO2 PE=3 SV=2
Beta-carotene oxygenase 2 OS=Oryctolagus cuniculus OX=9986 GN=BCO2 PE=3 SV=2	GN=BCO2 PE=3 SV=2
Beta-carotene oxygenase 2 OS=Oryctolagus cuniculus OX=9986 GN=BCO2 PE=3 SV=2	GN=BCO2 PE=3 SV=2
Beta-carotene oxygenase 2 OS=Oryctolagus cuniculus OX=9986 GN=BCO2 PE=3 SV=2	GN=BCO2 PE=3 SV=2
Beta-carotene oxygenase 2 OS=Oryctolagus cuniculus OX=9986 GN=BCO2 PE=3 SV=2	GN=BCO2 PE=3 SV=2
Beta-carotene oxygenase 2 OS=Oryctolagus cuniculus OX=9986 GN=BCO2 PE=3 SV=2	GN=BCO2 PE=3 SV=2
Beta-carotene oxygenase 2 OS=Oryctolagus cuniculus OX=9986 GN=BCO2 PE=3 SV=2	GN=BCO2 PE=3 SV=2
Beta-carotene oxygenase 2 OS=Oryctolagus cuniculus OX=9986 GN=BCO2 PE=3 SV=2	GN=BCO2 PE=3 SV=2
Beta-carotene oxygenase 2 OS=Oryctolagus cuniculus OX=9986 GN=BCO2 PE=3 SV=2	GN=BCO2 PE=3 SV=2
Beta-carotene oxygenase 2 OS=Oryctolagus cuniculus OX=9986 GN=BCO2 PE=3 SV=2	GN=BCO2 PE=3 SV=2
Beta-carotene oxygenase 2 OS=Oryctolagus cuniculus OX=9986 GN=BCO2 PE=3 SV=2	GN=BCO2 PE=3 SV=2
Beta-carotene oxygenase 2 OS=Oryctolagus cuniculus OX=9986 GN=BCO2 PE=3 SV=2	GN=BCO2 PE=3 SV=2
Beta-carotene oxygenase 2 OS=Oryctolagus cuniculus OX=9986 GN=BCO2 PE=3 SV=2	GN=BCO2 PE=3 SV=2
Beta-carotene oxygenase 2 OS=Oryctolagus cuniculus OX=9986 GN=BCO2 PE=3 SV=2	GN=BCO2 PE=3 SV=2
Beta-carotene oxygenase 2 OS=Oryctolagus cuniculus OX=9986 GN=BCO2 PE=3 SV=2	GN=BCO2 PE=3 SV=2
Beta-carotene oxygenase 2 OS=Oryctolagus cuniculus OX=9986 GN=BCO2 PE=3 SV=2	GN=BCO2 PE=3 SV=2
Beta-carotene oxygenase 2 OS=Oryctolagus cuniculus OX=9986 GN=BCO2 PE=3 SV=2	GN=BCO2 PE=3 SV=2
Beta-carotene oxygenase 2 OS=Oryctolagus cuniculus OX=9986 GN=BCO2 PE=3 SV=2	GN=BCO2 PE=3 SV=2
Beta-carotene oxygenase 2 OS=Oryctolagus cuniculus OX=9986 GN=BCO2 PE=3 SV=2	GN=BCO2 PE=3 SV=2
Beta-carotene oxygenase 2 OS=Oryctolagus cuniculus OX=9986 GN=BCO2 PE=3 SV=2	GN=BCO2 PE=3 SV=2
Beta-carotene oxygenase 2 OS=Oryctolagus cuniculus OX=9986 GN=BCO2 PE=3 SV=2	GN=BCO2 PE=3 SV=2
Beta-carotene oxygenase 2 OS=Oryctolagus cuniculus OX=9986 GN=BCO2 PE=3 SV=2	GN=BCO2 PE=3 SV=2
Beta-carotene oxygenase 2 OS=Oryctolagus cuniculus OX=9986 GN=BCO2 PE=3 SV=2	GN=BCO2 PE=3 SV=2
Beta-carotene oxygenase 2 OS=Oryctolagus cuniculus OX=9986 GN=BCO2 PE=3 SV=2	GN=BCO2 PE=3 SV=2
Beta-carotene oxygenase 2 OS=Oryctolagus cuniculus OX=9986 GN=BCO2 PE=3 SV=2	GN=BCO2 PE=3 SV=2
Beta-carotene oxygenase 2 OS=Oryctolagus cuniculus OX=9986 GN=BCO2 PE=3 SV=2	GN=BCO2 PE=3 SV=2
Beta-carotene oxygenase 2 OS=Oryctolagus cuniculus OX=9986 GN=BCO2 PE=3 SV=2	GN=BCO2 PE=3 SV=2
Beta-carotene oxygenase 2 OS=Oryctolagus cuniculus OX=9986 GN=BCO2 PE=3 SV=2	GN=BCO2 PE=3 SV=2
Beta-carotene oxygenase 2 OS=Oryctolagus cuniculus OX=9986 GN=BCO2 PE=3 SV=2	GN=BCO2 PE=3 SV=2
Beta-carotene oxygenase 2 OS=Oryctolagus cuniculus OX=9986 GN=BCO2 PE=3 SV=2	GN=BCO2 PE=3 SV=2
Beta-carotene oxygenase 2 OS=Oryctolagus cuniculus OX=9986 GN=BCO2 PE=3 SV=2	GN=BCO2 PE=3 SV=2
Beta-carotene oxygenase 2 OS=Oryctolagus cuniculus OX=9986 GN=BCO2 PE=3 SV=2	GN=BCO2 PE=3 SV=2
Beta-carotene oxygenase 2 OS=Oryctolagus cuniculus OX=9986 GN=BCO2 PE=3 SV=2	GN=BCO2 PE=3 SV=2
Beta-carotene oxygenase 2 OS=Oryctolagus cuniculus OX=9986 GN=BCO2 PE=3 SV=2	GN=BCO2 PE=3 SV=2
Beta-carotene oxygenase 2 OS=Oryctolagus cuniculus OX=9986 GN=BCO2 PE=3 SV=2	GN=BCO2 PE=3 SV=2
Beta-carotene oxygenase 2 OS=Oryctolagus cuniculus OX=9986 GN=BCO2 PE=3 SV=2	GN=BCO2 PE=3 SV=2
Beta-carotene oxygenase 2 OS=Oryctolagus cuniculus OX=9986 GN=BCO2 PE=3 SV=2	GN=BCO2 PE=3 SV=2
Beta-carotene oxygenase 2 OS=Oryctolagus cuniculus OX=9986 GN=BCO2 PE=3 SV=2	GN=BCO2 PE=3 SV=2
Beta-carotene oxygenase 2 OS=Oryctolagus cuniculus OX=9986 GN=BCO2 PE=3 SV=2	GN=BCO2 PE=3 SV=2
Beta-carotene oxygenase 2 OS=Oryctolagus cuniculus OX=9986 GN=BCO2 PE=3 SV=2	GN=BCO2 PE=3 SV=2
Beta-carotene oxygenase 2 OS=Oryctolagus cuniculus OX=9986 GN=BCO2 PE=3 SV=2	GN=BCO2 PE=3 SV=2
Beta-carotene oxygenase 2 OS=Oryctolagus cuniculus OX=9986 GN=BCO2 PE=3 SV=2	GN=BCO2 PE=3 SV=2
Beta-carotene oxygenase 2 OS=Oryctolagus cuniculus OX=9986 GN=BCO2 PE=3 SV=2	GN=BCO2 PE=3 SV=2
Beta-carotene oxygenase 2 OS=Oryctolagus cuniculus OX=9986 GN=BCO2 PE=3 SV=2	GN=BCO2 PE=3 SV=2
Beta-carotene oxygenase 2 OS=Oryctolagus cuniculus OX=9986 GN=BCO2 PE=3 SV=2	GN=BCO2 PE=3 SV=2
Beta-carotene oxygenase 2 OS=Oryctolagus cuniculus OX=9986 GN=BCO2 PE=3 SV=2	GN=BCO2 PE=3 SV=2
Beta-carotene oxygenase 2 OS=Oryctolagus cuniculus OX=9986 GN=BCO2 PE=3 SV=2	GN=BCO2 PE=3 SV=2
Beta-carotene oxygenase 2 OS=Oryctolagus cuniculus OX=9986 GN=BCO2 PE=3 SV=2	GN=BCO2 PE=3 SV=2
Beta-carotene oxygenase 2 OS=Oryctolagus cuniculus OX=9986 GN=BCO2 PE=3 SV=2	GN=BCO2 PE=3 SV=2
Beta-carotene oxygenase 2 OS=Oryctolagus cuniculus OX=9986 GN=BCO2 PE=3 SV=2	GN=BCO2 PE=3 SV=2
Beta-carotene oxygenase 2 OS=Oryctolagus cuniculus OX=9986 GN=BCO2 PE=3 SV=2	GN=BCO2 PE=3 SV=2
Beta-carotene oxygenase 2 OS=Oryctolagus cuniculus OX=9986 GN=BCO2 PE=3 SV=2	GN=BCO2 PE=3 SV=2
Beta-carotene oxygenase 2 OS=Oryctolagus cuniculus OX=9986 GN=BCO2 PE=3 SV=2	GN=BCO2 PE=3 SV=2
Beta-carotene oxygenase 2 OS=Oryctolagus cuniculus OX=9986 GN=BCO2 PE=3 SV=2	GN=BCO2 PE=3 SV=2
Beta-carotene oxygenase 2 OS=Oryctolagus cuniculus OX=9986 GN=BCO2 PE=3 SV=2	GN=BCO2 PE=3 SV=2
Beta-carotene oxygenase 2 OS=Oryctolagus cuniculus OX=9986 GN=BCO2 PE=3 SV=2	GN=BCO2 PE=3 SV=2
Beta-carotene oxygenase 2 OS=Oryctolagus cuniculus OX=9986 GN=BCO2 PE=3 SV=2	GN=BCO2 PE=3 SV=2
Beta-carotene oxygenase 2 OS=Oryctolagus cuniculus OX=9986 GN=BCO2 PE=3 SV=2	GN=BCO2 PE=3 SV=2
Beta-carotene oxygenase 2 OS=Oryctolagus cuniculus OX=9986 GN=BCO2 PE=3 SV=2	GN=BCO2 PE=3 SV=2
Beta-carotene oxygenase 2 OS=Oryctolagus cuniculus OX=9986 GN=BCO2 PE=3 SV=2	GN=BCO2 PE=3 SV=2
Beta-carotene oxygenase 2 OS=Oryctolagus cuniculus OX=9986 GN=BCO2 PE=3 SV=2	GN=BCO2 PE=3 SV=2
Beta-carotene oxygenase 2 OS=Oryctolagus cuniculus OX=9986 GN=BCO2 PE=3 SV=2	GN=BCO2 PE=3 SV=2
Beta-carotene oxygenase 2 OS=Oryctolagus cuniculus OX=9986 GN=BCO2 PE=3 SV=2	GN=BCO2 PE=3 SV=2
Beta-carotene oxygenase 2 OS=Oryctolagus cuniculus OX=9986 GN=BCO2 PE=3 SV=2	GN=BCO2 PE=3 SV=2
Beta-carotene oxygenase 2 OS=Oryctolagus cuniculus OX=9986 GN=BCO2 PE=3 SV=2	GN=BCO2 PE=3 SV=2
Beta-carotene oxygenase 2 OS=Oryctolagus cuniculus OX=9986 GN=BCO2 PE=3 SV=2	GN=BCO2 PE=3 SV=2
Beta-carotene oxygenase 2 OS=Oryctolagus cuniculus OX=9986 GN=BCO2 PE=3 SV=2	GN=BCO2 PE=3 SV=2
Beta-carotene oxygenase 2 OS=Oryctolagus cuniculus OX=9986 GN=BCO2 PE=3 SV=2	GN=BCO2 PE=3 SV=2
Beta-carotene oxygenase 2 OS=Oryctolagus cuniculus OX=9986 GN=BCO2 PE=3 SV=2	GN=BCO2 PE=3 SV=2
Beta-carotene oxygenase 2 OS=Oryctolagus cuniculus OX=9986 GN=BCO2 PE=3 SV=2	GN=BCO2 PE=3 SV=2
Beta-carotene oxygenase 2 OS=Oryctolagus cuniculus OX=9986 GN=BCO2 PE=3 SV=2	GN=BCO2 PE=3 SV=2
Beta-carotene oxygenase 2 OS=Oryctolagus cuniculus OX=9986 GN=BCO2 PE=3 SV=2	GN=BCO2 PE=3 SV=2
Beta-carotene oxygenase 2 OS=Oryctolagus cuniculus OX=9986 GN=BCO2 PE=3 SV=2	GN=BCO2 PE=3 SV=2
Beta-carotene oxygenase 2 OS=Oryctolagus cuniculus OX=9986 GN=BCO2 PE=3 SV=2	GN=BCO2 PE=3 SV=2
Beta-carotene oxygenase 2 OS=Oryctolagus cuniculus OX=9986 GN=BCO2 PE=3 SV=2	GN=BCO2 PE=3 SV=2
Beta-carotene oxygenase 2 OS=Oryctolagus cuniculus OX=9986 GN=BCO2 PE=3 SV=2	GN=BCO2 PE=3 SV=2
Beta-carotene oxygenase 2 OS=Oryctolagus cuniculus OX=9986 GN=BCO2 PE=3 SV=2	GN=BCO2 PE=3 SV=2
Beta-carotene oxygenase 2 OS=Oryctolagus cuniculus OX=9986 GN=BCO2 PE=3 SV=2	GN=BCO2 PE=3 SV=2
Beta-carotene oxygenase 2 OS=Oryctolagus cuniculus OX=9986 GN=BCO2 PE=3 SV=2	GN=BCO2 PE=3 SV=2
Beta-carotene oxygenase 2 OS=Oryctolagus cuniculus OX=9986 GN=BCO2 PE=3 SV=2	GN=BCO2 PE=3 SV=2
Beta-carotene oxygenase 2 OS=Oryctolagus cuniculus OX=9986 GN=BCO2 PE=3 SV=2	GN=BCO2 PE=3 SV=2
Beta-carotene oxygenase 2 OS=Oryctolagus cuniculus OX=9986 GN=BCO2 PE=3 SV=2	GN=BCO2 PE=3 SV=2
Beta-carotene oxygenase 2 OS=Oryctolagus cuniculus OX=9986 GN=BCO2 PE=3 SV=2	GN=BCO2 PE=3 SV=2
Beta-carotene oxygenase 2 OS=Oryctolagus cuniculus OX=9986 GN=BCO2 PE=3 SV=2	GN=BCO2 PE=3 SV=2
Beta-carotene oxygenase 2 OS=Oryctolagus cuniculus OX=9986 GN=BCO2 PE=3 SV=2	GN=BCO2 PE=3 SV=2
Beta-carotene oxygenase 2 OS=Oryctolagus cuniculus OX=9986 GN=BCO2 PE=3 SV=2	GN=BCO2 PE=3 SV=2
Beta-carotene oxygenase 2 OS=Oryctolagus cuniculus OX=9986 GN=BCO2 PE=3 SV=2	GN=BCO2 PE=3 SV=2
Beta-carotene oxygenase 2 OS=Oryctolagus cuniculus OX=9986 GN=BCO2 PE=3 SV=2	GN=BCO2 PE=3 SV=2
Beta-carotene oxygenase 2 OS=Oryctolagus cuniculus OX=9986 GN=BCO2 PE=3 SV=2	GN=BCO2 PE=3 SV=2
Beta-carotene oxygenase 2 OS=Oryctolagus cuniculus OX=9986 GN=BCO2 PE=3 SV=2	GN=BCO2 PE=3 SV=2
Beta-carotene oxygenase 2 OS=Oryctolagus cuniculus OX=9986 GN=BCO2 PE=3 SV=2	GN=BCO2 PE=3 SV=2
Beta-carotene oxygenase 2 OS=Oryctolagus cuniculus OX=9986 GN=BCO2 PE=3 SV=2	GN=BCO2 PE=3 SV=2
Beta-carotene oxygenase 2 OS=Oryctolagus cuniculus OX=9986 GN=BCO2 PE=3 SV=2	GN=BCO2 PE=3 SV=2
Beta-carotene oxygenase 2 OS=Oryctolagus cuniculus OX=9986 GN=BCO2 PE=3 SV=2	GN=BCO2 PE=3 SV=2
Beta-carotene oxygenase 2 OS=Oryctolagus cuniculus OX=9986 GN=BCO2 PE=3 SV=2	GN=BCO2 PE=3 SV=2
Beta-carotene oxygenase 2 OS=Oryctolagus cuniculus OX=9986 GN=BCO2 PE=3 SV=2	GN=BCO2 PE=3 SV=2
Beta-carotene oxygenase 2 OS=Oryctolagus cuniculus OX=9986 GN=BCO2 PE=3 SV=2	GN=BCO2 PE=3 SV=2
Beta-carotene oxygenase 2 OS=Oryctolagus cuniculus OX=9986 GN=BCO2 PE=3 SV=2	GN=BCO2 PE=3 SV=2
Beta-carotene oxygenase 2 OS=Oryctolagus cuniculus OX=9986 GN=BCO2 PE=3 SV=2	GN=BCO2 PE=3 SV=2
Beta-carotene oxygenase 2 OS=Oryctolagus cuniculus OX=9986 GN=BCO2 PE=3 SV=2	GN=BCO2 PE=3 SV=2
Beta-carotene oxygenase 2 OS=Oryctolagus cuniculus OX=9986 GN=BCO2 PE=3 SV=2	GN=BCO2 PE=3 SV=2
Beta-carotene oxygenase 2 OS=Oryctolagus cuniculus OX=9986 GN=BCO2 PE=3 SV=2	GN=BCO2 PE=3 SV=2
Beta-carotene oxygenase 2 OS=Oryctolagus cuniculus OX=9986 GN=BCO2 PE=3 SV=2	GN=BCO2 PE=3 SV=2
Beta-carotene oxygenase 2 OS=Oryctolagus cuniculus OX=9986 GN=BCO2 PE=3 SV=2	GN=BCO2 PE=3 SV=2
Beta-carotene oxygenase 2 OS=Oryctolagus cuniculus OX=9986 GN=BCO2 PE=3 SV=2	GN=BCO2 PE=3 SV=2
Beta-carotene oxygenase 2 OS=Oryctolagus cuniculus OX=9986 GN=BCO2 PE=3 SV=2	GN=BCO2 PE=3 SV=2
Beta-carotene oxygenase 2 OS=Oryctolagus cuniculus OX=9986 GN=BCO2 PE=3 SV=2	GN=BCO2 PE=3 SV=2
Beta-carotene oxygenase 2 OS=Oryctolagus cuniculus OX=9986 GN=BCO2 PE=3 SV=2	GN=BCO2 PE=3 SV=2
Beta-carotene oxygenase 2 OS=Oryctolagus cuniculus OX=9986 GN=BCO2 PE=3 SV=2	GN=BCO2 PE=3 SV=2
Beta-carotene oxygenase 2 OS=Oryctolagus cuniculus OX=9986 GN=BCO2 PE=3 SV=2	GN=BCO2 PE=3 SV=2
Beta-carotene oxygenase 2 OS=Oryctolagus cuniculus OX=9986 GN=BCO2 PE=3 SV=2	GN=BCO2 PE=3 SV=2
Beta-carotene oxygenase 2 OS=Oryctolagus cuniculus OX=9986 GN=BCO2 PE=3 SV=2	GN=BCO2 PE=3 SV=2
Beta-carotene oxygenase 2 OS=Oryctolagus cuniculus OX=9986 GN=BCO2 PE=3 SV=2	GN=BCO2 PE=3 SV=2
Beta-carotene oxygenase 2 OS=Oryctolagus cuniculus OX=9986 GN=BCO2 PE=3 SV=2	GN=BCO2 PE=3 SV=2
Beta-carotene oxygenase 2 OS=Oryctolagus cuniculus OX=9986 GN=BCO2 PE=3 SV=2	GN=BCO2 PE=3 SV=2
Beta-carotene oxygenase 2 OS=Oryctolagus cuniculus OX=9986 GN=BCO2 PE=3 SV=2	GN=BCO2 PE=3 SV=2
Beta-carotene oxygenase 2 OS=Oryctolagus cuniculus OX=9986 GN=BCO2 PE=3 SV=2	GN=BCO2 PE=3 SV=2
Beta-carotene oxygenase 2 OS=Oryctolagus cuniculus OX=9986 GN=BCO2 PE=3 SV=2	GN=BCO2 PE=3 SV=2
Beta-carotene oxygenase 2 OS=Oryctolagus cuniculus OX=9986 GN=BCO2 PE=3 SV=2	GN=BCO2 PE=3 SV=2
Beta-carotene oxygenase 2 OS=Oryctolagus cuniculus OX=9986 GN=BCO2 PE=3 SV=2	GN=BCO2 PE=3 SV=2
Beta-carotene oxygenase 2 OS=Oryctolagus cuniculus OX=9986 GN=BCO2 PE=3 SV=2	GN=BCO2 PE=3 SV=2
Beta-carotene oxygenase 2 OS=Oryctolagus cuniculus OX=9986 GN=BCO2 PE=3 SV=2	GN=BCO2 PE=3 SV=2
Beta-carotene oxygenase 2 OS=Oryctolagus cuniculus OX=9986 GN=BCO2 PE=3 SV=2	GN=BCO2 PE=3 SV=2
Beta-carotene oxygenase 2 OS=Oryctolagus cuniculus OX=9986 GN=BCO2 PE=3 SV=2	GN=BCO2 PE=3 SV=2
Beta-carotene oxygenase 2 OS=Oryctolagus cuniculus OX=9986 GN=BCO2 PE=3 SV=2	GN=BCO2 PE=3 SV=2
Beta-carotene oxygenase 2 OS=Oryctolagus cuniculus OX=9986 GN=BCO2 PE=3 SV=2	GN=BCO2 PE=3 SV=2
Beta-carotene oxygenase 2 OS=Oryctolagus cuniculus OX=9986 GN=BCO2 PE=3 SV=2	GN=BCO2 PE=3 SV=2
Beta-carotene oxygenase 2 OS=Oryctolagus cuniculus OX=9986 GN=BCO2 PE=3 SV=2	GN=BCO2 PE=3 SV=2
Beta-carotene oxygenase 2 OS=Oryctolagus cuniculus OX=9986 GN=BCO2 PE=3 SV=2	GN=BCO2 PE=3 SV=2
Beta-carotene oxygenase 2 OS=Oryctolagus cuniculus OX=9986 GN=BCO2 PE=3 SV=2	GN=BCO2 PE=3 SV=2
Beta-carotene oxygenase 2 OS=Oryctolagus cuniculus OX=9986 GN=BCO2 PE=3 SV=2	GN=BCO2 PE=3 SV=2
Beta-carotene oxygenase 2 OS=Oryctolagus cuniculus OX=9986 GN=BCO2 PE=3 SV=2	GN=BCO2 PE=3 SV=2
Beta-carotene oxygenase 2 OS=Oryctolagus cuniculus OX=9986 GN=BCO2 PE=3 SV=2	GN=BCO2 PE=3 SV=2
Beta-carotene oxygenase 2 OS=Oryctolagus cuniculus OX=9986 GN=BCO2 PE=3 SV=2	GN=BCO2 PE=3 SV=2
Beta-carotene oxygenase 2 OS=Oryctolagus cuniculus OX=9986 GN=BCO2 PE=3 SV=2	GN=BCO2 PE=3 SV=2
Beta-carotene oxygenase 2 OS=Oryctolagus cuniculus OX=9986 GN=BCO2 PE=3 SV=2	GN=BCO2 PE=3 SV=2
Beta-carotene oxygenase 2 OS=Oryctolagus cuniculus OX=9986 GN=BCO2 PE=3 SV=2	GN=BCO2 PE=3 SV=2
Beta-carotene oxygenase 2 OS=Oryctolagus cuniculus OX=9986 GN=BCO2 PE=3 SV=2	GN=BCO2 PE=3 SV=2
Beta-carotene oxygenase 2 OS=Oryctolagus cuniculus OX=9986 GN=BCO2 PE=3 SV=2	GN=BCO2 PE=3 SV=2
Beta-carotene oxygenase 2 OS=Oryctolagus cuniculus OX=9986 GN=BCO2 PE=3 SV=2	GN=BCO2 PE=3 SV=2
Beta-carotene oxygenase 2 OS=Oryctolagus cuniculus OX=9986 GN=BCO2 PE=3 SV=2	GN=BCO2 PE=3 SV=2
Beta-carotene oxygenase 2 OS=Oryctolagus cuniculus OX=9986 GN=BCO2 PE=3 SV=2	GN=BCO2 PE=3 SV=2
Beta-carotene oxygenase 2 OS=Oryctolagus cuniculus OX=9986 GN=BCO2 PE=3 SV=2	GN=BCO2 PE=3 SV=2
Beta-carotene oxygenase 2 OS=Oryctolagus cuniculus OX=9986 GN=BCO2 PE=3 SV=2	GN=BCO2 PE=3 SV=2
Beta-carotene oxygenase 2 OS=Oryctolagus cuniculus OX=9986 GN=BCO2 PE=3 SV=2	GN=BCO2 PE=3 SV=2
Beta-carotene oxygenase 2 OS=Oryctolagus cuniculus OX=9986 GN=BCO2 PE=3 SV=2	GN=BCO2 PE=3 SV=2
Beta-carotene oxygenase 2 OS=Oryctolagus cuniculus OX=9986 GN=BCO2 PE=3 SV=2	GN=BCO2 PE=3 SV=2
Beta-carotene oxygenase 2 OS=Oryctolagus cuniculus OX=9986 GN=BCO2 PE=3 SV=2	GN=BCO2 PE=3 SV=2
Beta-carotene oxygenase 2 OS=Oryctolagus cuniculus OX=9986 GN=BCO2 PE=3 SV=2	GN=BCO2 PE=3 SV=2
Beta-carotene oxygenase 2 OS=Oryctolagus cuniculus OX=9986 GN=BCO2 PE=3 SV=2	GN=BCO2 PE=3 SV=2
Beta-carotene oxygenase 2 OS=Oryctolagus cuniculus OX=9986 GN=BCO2 PE=3 SV=2	GN=BCO2 PE=3 SV=2
Beta-carotene oxygenase 2 OS=Oryctolagus cuniculus OX=9986 GN=BCO2 PE=3 SV=2	GN=BCO2 PE=3 SV=2
Beta-carotene oxygenase 2 OS=Oryctolagus cuniculus OX=9986 GN=BCO2 PE=3 SV=2	GN=BCO2 PE=3 SV=2
Beta-carotene oxygenase 2 OS=Oryctolagus cuniculus OX=9986 GN=BCO2 PE=3 SV=2	GN=BCO2 PE=3 SV=2
Beta-carotene oxygenase 2 OS=Oryctolagus cuniculus OX=9986 GN=BCO2 PE=3 SV=2	GN=BCO2 PE=3 SV=2
Beta-carotene oxygenase 2 OS=Oryctolagus cuniculus OX=9986 GN=BCO2 PE=3 SV=2	GN=BCO2 PE=3 SV=2
Beta-carotene oxygenase 2 OS=Oryctolagus cuniculus OX=9986 GN=BCO2 PE=3 SV=2	GN=BCO2 PE=3 SV=2
Beta-carotene oxygenase 2 OS=Oryctolagus cuniculus OX=9986 GN=BCO2 PE=3 SV=2	GN=BCO2 PE=3 SV=2
Beta-carotene oxygenase 2 OS=Oryctolagus cuniculus OX=9986 GN=BCO2 PE=3 SV=2	GN=BCO2 PE=3 SV=2
Beta-carotene oxygenase 2 OS=Oryctolagus cuniculus OX=9986 GN=BCO2 PE=3 SV=2	GN=BCO2 PE=3 SV=2
Beta-carotene oxygenase 2 OS=Oryctolagus cuniculus OX=9986 GN=BCO2 PE=3 SV=2	GN=BCO2 PE=3 SV=2
Beta-carotene oxygenase 2 OS=Oryctolagus cuniculus OX=9986 GN=BCO2 PE=3 SV=2	GN=BCO2 PE=3 SV=2
Beta-carotene oxygenase 2 OS=Oryctolagus cuniculus OX=9986 GN=BCO2 PE=3 SV=2	GN=BCO2 PE=3 SV=2
Beta-carotene oxygenase 2 OS=Oryctolagus cuniculus OX=9986 GN=BCO2 PE=3 SV=2	GN=BCO2 PE=3 SV=2
Beta-carotene oxygenase 2 OS=Oryctolagus cuniculus OX=9986 GN=BCO2 PE=3 SV=2	GN=BCO2 PE=3 SV=2
Beta-carotene oxygenase 2 OS=Oryctolagus cuniculus OX=9986 GN=BCO2 PE=3 SV=2	GN=BCO2 PE=3 SV=2
Beta-carotene oxygenase 2 OS=Oryctolagus cuniculus OX=9986 GN=BCO2 PE=3 SV=2	GN=BCO2 PE=3 SV=2
Beta-carotene oxygenase 2 OS=Oryctolagus cuniculus OX=9986 GN=BCO2 PE=3 SV=2	GN=BCO2 PE=3 SV=2
Beta-carotene oxygenase 2 OS=Oryctolagus cuniculus OX=9986 GN=BCO2 PE=3 SV=2	GN=BCO2 PE=3 SV=2
Beta-carotene oxygenase 2 OS=Oryctolagus cuniculus OX=9986 GN=BCO2 PE=3 SV=2	GN=BCO2 PE=3 SV=2
Beta-carotene oxygenase 2 OS=Oryctolagus cuniculus OX=9986 GN=BCO2 PE=3 SV=2	GN=BCO2 PE=3 SV=2
Beta-carotene oxygenase 2 OS=Oryctolagus cuniculus OX=9986 GN=BCO2 PE=3 SV=2	GN=BCO2 PE=3 SV=2
Beta-carotene oxygenase 2 OS=Oryctolagus cuniculus OX=9986 GN=BCO2 PE=3 SV=2	GN=BCO2 PE=3 SV=2
Beta-carotene oxygenase 2 OS=Oryctolagus cuniculus OX=9986 GN=BCO2 PE=3 SV=2	GN=BCO2 PE=3 SV=2
Beta-carotene oxygenase 2 OS=Oryctolagus cuniculus OX=9986 GN=BCO2 PE=3 SV=2	GN=BCO2 PE=3 SV=2
Beta-carotene oxygenase 2 OS=Oryctolagus cuniculus OX=9986 GN=BCO2 PE=3 SV=2	GN=BCO2 PE=3 SV=2
Beta-carotene oxygenase 2 OS=Oryctolagus cuniculus OX=9986 GN=BCO2 PE=3 SV=2	GN=BCO2 PE=3 SV=2
Beta-carotene oxygenase 2 OS=Oryctolagus cuniculus OX=9986 GN=BCO2 PE=3 SV=2	GN=BCO2 PE=3 SV=2
Beta-carotene oxygenase 2 OS=Oryctolagus cuniculus OX=9986 GN=BCO2 PE=3 SV=2	GN=BCO2 PE=3 SV=2
Beta-carotene oxygenase 2 OS=Oryctolagus cuniculus OX=9986 GN=BCO2 PE=3 SV=2	GN=BCO2 PE=3 SV=2
Beta-carotene oxygenase 2 OS=Oryctolagus cuniculus OX=9986 GN=BCO2 PE=3 SV=2	GN=BCO2 PE=3 SV=2
Beta-carotene oxygenase 2 OS=Oryctolagus cuniculus OX=9986 GN=BCO2 PE=3 SV=2	GN=BCO2 PE=3 SV=2
Beta-carotene oxygenase 2 OS=Oryctolagus cuniculus OX=9986 GN=BCO2 PE=3 SV=2	GN=BCO2 PE=3 SV=2
Beta-carotene oxygenase 2 OS=Oryctolagus cuniculus OX=9986 GN=BCO2 PE=3 SV=2	GN=BCO2 PE=3 SV=2
Beta-carotene oxygenase 2 OS=Oryctolagus cuniculus OX=9986 GN=BCO2 PE=3 SV=2	GN=BCO2 PE=3 SV=2
Beta-carotene oxygenase 2 OS=Oryctolagus cuniculus OX=9986 GN=BCO2 PE=3 SV=2	GN=BCO2 PE=3 SV=2
Beta-carotene oxygenase 2 OS=Oryctolagus cuniculus OX=9986 GN=BCO2 PE=3 SV=2	GN=BCO2 PE=3 SV=2
Beta-carotene oxygenase 2 OS=Oryctolagus cuniculus OX=9986 GN=BCO2 PE=3 SV=2	GN=BCO2 PE=3 SV=2
Beta-carotene oxygenase 2 OS=Oryctolagus cuniculus OX=9986 GN=BCO2 PE=3 SV=2	GN=BCO2 PE=3 SV=2
Beta-carotene oxygenase 2 OS=Oryctolagus cuniculus OX=9986 GN=BCO2 PE=3 SV=2	GN=BCO2 PE=3 SV=2
Beta-carotene oxygenase 2 OS=Oryctolagus cuniculus OX=9986 GN=BCO2 PE=3 SV=2	GN=BCO2 PE=3 SV=2
Beta-carotene oxygenase 2 OS=Oryctolagus cuniculus OX=9986 GN=BCO2 PE=3 SV=2	GN=BCO2 PE=3 SV=2
Beta-carotene oxygenase 2 OS=Oryctolagus cuniculus OX=9986 GN=BCO2 PE=3 SV=2	GN=BCO2 PE=3 SV=2
Beta-carotene oxygenase 2 OS=Oryctolagus cuniculus OX=9986 GN=BCO2 PE=3 SV=2	GN=BCO2 PE=3 SV=2
Beta-carotene oxygenase 2 OS=Oryctolagus cuniculus OX=9986 GN=BCO2 PE=3 SV=2	GN=BCO2 PE=3 SV=2
Beta-carotene oxygenase 2 OS=Oryctolagus cuniculus OX=9986 GN=BCO2 PE=3 SV=2	GN=BCO2 PE=3 SV=2
Beta-carotene oxygenase 2 OS=Oryctolagus cuniculus OX=9986 GN=BCO2 PE=3 SV=2	GN=BCO2 PE=3 SV=2
Beta-carotene oxygenase 2 OS=Oryctolagus cuniculus OX=9986 GN=BCO2 PE=3 SV=2	GN=BCO2 PE=3 SV=2
Beta-carotene oxygenase 2 OS=Oryctolagus cuniculus OX=9986 GN=BCO2 PE=3 SV=2	GN=BCO2 PE=3 SV=2
Beta-carotene oxygenase 2 OS=Oryctolagus cuniculus OX=9986 GN=BCO2 PE=3 SV=2	GN=BCO2 PE=3 SV=2
Beta-carotene oxygenase 2 OS=Oryctolagus cuniculus OX=9986 GN=BCO2 PE=3 SV=2	GN=BCO2 PE=3 SV=2
Beta-carotene oxygenase 2 OS=Oryctolagus cuniculus OX=9986 GN=BCO2 PE=3 SV=2	GN=BCO2 PE=3 SV=2
Beta-carotene oxygenase 2 OS=Oryctolagus cuniculus OX=9986 GN=BCO2 PE=3 SV=2	GN=BCO2 PE=3 SV=2
Beta-carotene oxygenase 2 OS=Oryctolagus cuniculus OX=9986 GN=BCO2 PE=3 SV=2	GN=BCO2 PE=3 SV=2
Beta-carotene oxygenase 2 OS=Oryctolagus cuniculus OX=9986 GN=BCO2 PE=3 SV=2	GN=BCO2 PE=3 SV=2
Beta-carotene oxygenase 2 OS=Oryctolagus cuniculus OX=9986 GN=BCO2 PE=3 SV=2	GN=BCO2 PE=3 SV=2
Beta-carotene oxygenase 2 OS=Oryctolagus cuniculus OX=9986 GN=BCO2 PE=3 SV=2	GN=BCO2 PE=3 SV=2
Beta-carotene oxygenase 2 OS=Oryctolagus cuniculus OX=9986 GN=BCO2 PE=3 SV=2	GN=BCO2 PE=3 SV=2
Beta-carotene oxygenase 2 OS=Oryctolagus cuniculus OX=9986 GN=BCO2 PE=3 SV=2	GN=BCO2 PE=3 SV=2
Beta-carotene oxygenase 2 OS=Oryctolagus cuniculus OX=9986 GN=BCO2 PE=3 SV=2	GN=BCO2 PE=3 SV=2
Beta-carotene oxygenase 2 OS=Oryctolagus cuniculus OX=9986 GN=BCO2 PE=3 SV=2	GN=BCO2 PE=3 SV=2
Beta-carotene oxygenase 2 OS=Oryctolagus cuniculus OX=9986 GN=BCO2 PE=3 SV=2	GN=BCO2 PE=3 SV=2
Beta-carotene oxygenase 2 OS=Oryctolagus cuniculus OX=9986 GN=BCO2 PE=3 SV=2	GN=BCO2 PE=3 SV=2
Beta-carotene oxygenase 2 OS=Oryctolagus cuniculus OX=9986 GN=BCO2 PE=3 SV=2	GN=BCO2 PE=3 SV=2
Beta-carotene oxygenase 2 OS=Oryctolagus cuniculus OX=9986 GN=BCO2 PE=3 SV=2	GN=BCO2 PE=3 SV=2
Beta-carotene oxygenase 2 OS=Oryctolagus cuniculus OX=9986 GN=BCO2 PE=3 SV=2	GN=BCO2 PE=3 SV=2
Beta-carotene oxygenase 2 OS=Oryctolagus cuniculus OX=9986 GN=BCO2 PE=3 SV=2	GN=BCO2 PE=3 SV=2
Beta-carotene oxygenase 2 OS=Oryctolagus cuniculus OX=9986 GN=BCO2 PE=3 SV=2	GN=BCO2 PE=3 SV=2
Beta-carotene oxygenase 2 OS=Oryctolagus cuniculus OX=9986 GN=BCO2 PE=3 SV=2	GN=BCO2 PE=3 SV=2
Beta-carotene oxygenase 2 OS=Oryctolagus cuniculus OX=9986 GN=BCO2 PE=3 SV=2	GN=BCO2 PE=3 SV=2
Beta-carotene oxygenase 2 OS=Oryctolagus cuniculus OX=9986 GN=BCO2 PE=3 SV=2	GN=BCO2 PE=3 SV=2
Beta-carotene oxygenase 2 OS=Oryctolagus cuniculus OX=9986 GN=BCO2 PE=3 SV=2	GN=BCO2 PE=3 SV=2
Beta-carotene oxygenase 2 OS=Oryctolagus cuniculus OX=9986 GN=BCO2 PE=3 SV=2	GN=BCO2 PE=3 SV=2
Beta-carotene oxygenase 2 OS=Oryctolagus cuniculus OX=9986 GN=BCO2 PE=3 SV=2	GN=BCO2 PE=3 SV=2
Beta-carotene oxygenase 2 OS=Oryctolagus cuniculus OX=9986 GN=BCO2 PE=3 SV=2	GN=BCO2 PE=3 SV=2
Beta-carotene oxygenase 2 OS=Oryctolagus cuniculus OX=9986 GN=BCO2 PE=3 SV=2	GN=BCO2 PE=3 SV=2
Beta-carotene oxygenase 2 OS=Oryctolagus cuniculus OX=9986 GN=BCO2 PE=3 SV=2	GN=BCO2 PE=3 SV=2
Beta-carotene oxygenase 2 OS=Oryctolagus cuniculus OX=9986 GN=BCO2 PE=3 SV=2	GN=BCO2 PE=3 SV=2
Beta-carotene oxygenase 2 OS=Oryctolagus cuniculus OX=9986 GN=BCO2 PE=3 SV=2	GN=BCO2 PE=3 SV=2
Beta-carotene oxygenase 2 OS=Oryctolagus cuniculus OX=9986 GN=BCO2 PE=3 SV=2	GN=BCO2 PE=3 SV=2
Beta-carotene oxygenase 2 OS=Oryctolagus cuniculus OX=9986 GN=BCO2 PE=3 SV=2	GN=BCO2 PE=3 SV=2
Beta-carotene oxygenase 2 OS=Oryctolagus cuniculus OX=9986 GN=BCO2 PE=3 SV=2	GN=BCO2 PE=3 SV=2
Beta-carotene oxygenase 2 OS=Oryctolagus cuniculus OX=9986 GN=BCO2 PE=3 SV=2	GN=BCO2 PE=3 SV=2
Beta-carotene oxygenase 2 OS=Oryctolagus cuniculus OX=9986 GN=BCO2 PE=3 SV=2	GN=BCO2 PE=3 SV=2
Beta-carotene oxygenase 2 OS=Oryctolagus cuniculus OX=9986 GN=BCO2 PE=3 SV=2	GN=BCO2 PE=3 SV=2
Beta-carotene oxygenase 2 OS=Oryctolagus cuniculus OX=9986 GN=BCO2 PE=3 SV=2	GN=BCO2 PE=3 SV=2
Beta-carotene oxygenase 2 OS=Oryctolagus cuniculus OX=9986 GN=BCO2 PE=3 SV=2	GN=BCO2 PE=3 SV=2
Beta-carotene oxygenase 2 OS=Oryctolagus cuniculus OX=9986 GN=BCO2 PE=3 SV=2	GN=BCO2 PE=3 SV=2
Beta-carotene oxygenase 2 OS=Oryctolagus cuniculus OX=9986 GN=BCO2 PE=3 SV=2	GN=BCO2 PE=3 SV=2
Beta-carotene oxygenase 2 OS=Oryctolagus cuniculus OX=9986 GN=BCO2 PE=3 SV=2	GN=BCO2 PE=3 SV=2
Beta-carotene oxygenase 2 OS=Oryctolagus cuniculus OX=9986 GN=BCO2 PE=3 SV=2	GN=BCO2 PE=3 SV=2
Beta-carotene oxygenase 2 OS=Oryctolagus cuniculus OX=9986 GN=BCO2 PE=3 SV=2	GN=BCO2 PE=3 SV=2
Beta-carotene oxygenase 2 OS=Oryctolagus cuniculus OX=9986 GN=BCO2 PE=3 SV=2	GN=BCO2 PE=3 SV=2
Beta-carotene oxygenase 2 OS=Oryctolagus cuniculus OX=9986 GN=BCO2 PE=3 SV=2	GN=BCO2 PE=3 SV=2
Beta-carotene oxygenase 2 OS=Oryctolagus cuniculus OX=9986 GN=BCO2 PE=3 SV=2	GN=BCO2 PE=3 SV=2
Beta-carotene oxygenase 2 OS=Oryctolagus cuniculus OX=9986 GN=BCO2 PE=3 SV=2	GN=BCO2 PE=3 SV=2
Beta-carotene oxygenase 2 OS=Oryctolagus cuniculus OX=9986 GN=BCO2 PE=3 SV=2	GN=BCO2 PE=3 SV=2
Mitochondrial import inner membrane translocase subunit OS=Oryctolagus cuniculus OX=9986 GN=TIMM8B PE=3 SV=2	GN=TIMM8B PE=3 SV=2
NKAP domain containing 1 OS=Oryctolagus cuniculus OX=9986 GN=NKAPD1 PE=4 SV=1	GN=NKAPD1 PE=4 SV=1
NKAP domain containing 1 OS=Oryctolagus cuniculus OX=9986 GN=NKAPD1 PE=4 SV=1	GN=NKAPD1 PE=4 SV=1
NKAP domain containing 1 OS=Oryctolagus cuniculus OX=9986 GN=NKAPD1 PE=4 SV=1	GN=NKAPD1 PE=4 SV=1
NKAP domain containing 1 OS=Oryctolagus cuniculus OX=9986 GN=NKAPD1 PE=4 SV=1	GN=NKAPD1 PE=4 SV=1
NKAP domain containing 1 OS=Oryctolagus cuniculus OX=9986 GN=NKAPD1 PE=4 SV=1	GN=NKAPD1 PE=4 SV=1
NKAP domain containing 1 OS=Oryctolagus cuniculus OX=9986 GN=NKAPD1 PE=4 SV=1	GN=NKAPD1 PE=4 SV=1
NKAP domain containing 1 OS=Oryctolagus cuniculus OX=9986 GN=NKAPD1 PE=4 SV=1	GN=NKAPD1 PE=4 SV=1
NKAP domain containing 1 OS=Oryctolagus cuniculus OX=9986 GN=NKAPD1 PE=4 SV=1	GN=NKAPD1 PE=4 SV=1
NKAP domain containing 1 OS=Oryctolagus cuniculus OX=9986 GN=NKAPD1 PE=4 SV=1	GN=NKAPD1 PE=4 SV=1
NKAP domain containing 1 OS=Oryctolagus cuniculus OX=9986 GN=NKAPD1 PE=4 SV=1	GN=NKAPD1 PE=4 SV=1
NKAP domain containing 1 OS=Oryctolagus cuniculus OX=9986 GN=NKAPD1 PE=4 SV=1	GN=NKAPD1 PE=4 SV=1
NKAP domain containing 1 OS=Oryctolagus cuniculus OX=9986 GN=NKAPD1 PE=4 SV=1	GN=NKAPD1 PE=4 SV=1
	#VALUE!
	#VALUE!
Chromosome 11 open reading frame 65 OS=Oryctolagus cuniculus OX=9986 GN=C11orf65 PE=4 SV=1	GN=C11orf65 PE=4 SV=1
	#VALUE!
Glutamate ionotropic receptor AMPA type subunit 4 OS=Oryctolagus cuniculus OX=9986 GN=GRIA4 PE=4 SV=1	GN=GRIA4 PE=4 SV=1
	#VALUE!
	#VALUE!
	#VALUE!
	#VALUE!
	#VALUE!
Platelet-derived growth factor D OS=Oryctolagus cuniculus OX=9986 GN=PDGFD PE=3 SV=2	GN=PDGFD PE=3 SV=2
Platelet-derived growth factor D OS=Oryctolagus cuniculus OX=9986 GN=PDGFD PE=3 SV=2	GN=PDGFD PE=3 SV=2
Platelet-derived growth factor D OS=Oryctolagus cuniculus OX=9986 GN=PDGFD PE=3 SV=2	GN=PDGFD PE=3 SV=2
Dynein cytoplasmic 2 heavy chain 1 OS=Oryctolagus cuniculus OX=9986 GN=DYNC2H1 PE=3 SV=1	GN=DYNC2H1 PE=3 SV=1
	#VALUE!
	#VALUE!
	#VALUE!
	#VALUE!
	#VALUE!
	#VALUE!
	#VALUE!
	#VALUE!
	#VALUE!
	#VALUE!
	#VALUE!
	#VALUE!
	#VALUE!
	#VALUE!
	#VALUE!
	#VALUE!
	#VALUE!
	#VALUE!
	#VALUE!
	#VALUE!
	#VALUE!
	#VALUE!
	#VALUE!
	#VALUE!
	#VALUE!
	#VALUE!
	#VALUE!
	#VALUE!
	#VALUE!
	#VALUE!
	#VALUE!
	#VALUE!
	#VALUE!
	#VALUE!
	#VALUE!
	#VALUE!
	#VALUE!
	#VALUE!
	#VALUE!
	#VALUE!
	#VALUE!
	#VALUE!
	#VALUE!
	#VALUE!
	#VALUE!
	#VALUE!
	#VALUE!
	#VALUE!
	#VALUE!
	#VALUE!
	#VALUE!
	#VALUE!
	#VALUE!
	#VALUE!
	#VALUE!
	#VALUE!
	#VALUE!
	#VALUE!
	#VALUE!
	#VALUE!
	#VALUE!
	#VALUE!
	#VALUE!
	#VALUE!
	#VALUE!
	#VALUE!
	#VALUE!
	#VALUE!
	#VALUE!
	#VALUE!
	#VALUE!
	#VALUE!
	#VALUE!
	#VALUE!
	#VALUE!
	#VALUE!
	#VALUE!
	#VALUE!
	#VALUE!
	#VALUE!
	#VALUE!
	#VALUE!
	#VALUE!
	#VALUE!
	#VALUE!
	#VALUE!
	#VALUE!
	#VALUE!
	#VALUE!
	#VALUE!
	#VALUE!
	#VALUE!
	#VALUE!
	#VALUE!
	#VALUE!
	#VALUE!
	#VALUE!
	#VALUE!
	#VALUE!
	#VALUE!
	#VALUE!
	#VALUE!
	#VALUE!
	#VALUE!
	#VALUE!
	#VALUE!
	#VALUE!
	#VALUE!
	#VALUE!
	#VALUE!
	#VALUE!
	#VALUE!
	#VALUE!
	#VALUE!
	#VALUE!
	#VALUE!
	#VALUE!
	#VALUE!
	#VALUE!
	#VALUE!
	#VALUE!
	#VALUE!
	#VALUE!
	#VALUE!
	#VALUE!
	#VALUE!
	#VALUE!
	#VALUE!
	#VALUE!
	#VALUE!
	#VALUE!
	#VALUE!
	#VALUE!
	#VALUE!
	#VALUE!
	#VALUE!
	#VALUE!
	#VALUE!
	#VALUE!
	#VALUE!
	#VALUE!
	#VALUE!
	#VALUE!
	#VALUE!
	#VALUE!
	#VALUE!
	#VALUE!
	#VALUE!
	#VALUE!
	#VALUE!
	#VALUE!
	#VALUE!
	#VALUE!
	#VALUE!
	#VALUE!
	#VALUE!
	#VALUE!
	#VALUE!
	#VALUE!
	#VALUE!
	#VALUE!
	#VALUE!
	#VALUE!
	#VALUE!
	#VALUE!
	#VALUE!
	#VALUE!
	#VALUE!
	#VALUE!
	#VALUE!
	#VALUE!
	#VALUE!
	#VALUE!
	#VALUE!
	#VALUE!
	#VALUE!
	#VALUE!
	#VALUE!
	#VALUE!
	#VALUE!
	#VALUE!
	#VALUE!
	#VALUE!
	#VALUE!
	#VALUE!
	#VALUE!
	#VALUE!
	#VALUE!
	#VALUE!
	#VALUE!
	#VALUE!
	#VALUE!
	#VALUE!
	#VALUE!
	#VALUE!
	#VALUE!
	#VALUE!
	#VALUE!
	#VALUE!
	#VALUE!
	#VALUE!
	#VALUE!
	#VALUE!
	#VALUE!
	#VALUE!
	#VALUE!
	#VALUE!
	#VALUE!
	#VALUE!
	#VALUE!
	#VALUE!
	#VALUE!
	#VALUE!
	#VALUE!
	#VALUE!
	#VALUE!
	#VALUE!
	#VALUE!
	#VALUE!
	#VALUE!
	#VALUE!
	#VALUE!
	#VALUE!
	#VALUE!
	#VALUE!
	#VALUE!
	#VALUE!
	#VALUE!
	#VALUE!
	#VALUE!
	#VALUE!
	#VALUE!
	#VALUE!
	#VALUE!
	#VALUE!
	#VALUE!
	#VALUE!
	#VALUE!
	#VALUE!
	#VALUE!
	#VALUE!
	#VALUE!
	#VALUE!
	#VALUE!
	#VALUE!
	#VALUE!
	#VALUE!
	#VALUE!
	#VALUE!
	#VALUE!
	#VALUE!
	#VALUE!
	#VALUE!
	#VALUE!
	#VALUE!
	#VALUE!
	#VALUE!
	#VALUE!
	#VALUE!
	#VALUE!
	#VALUE!
	#VALUE!
	#VALUE!
	#VALUE!
	#VALUE!
	#VALUE!
	#VALUE!
	#VALUE!
	#VALUE!
	#VALUE!
	#VALUE!
	#VALUE!
	#VALUE!
	#VALUE!
	#VALUE!
	#VALUE!
	#VALUE!
	#VALUE!
	#VALUE!
	#VALUE!
	#VALUE!
	#VALUE!
	#VALUE!
	#VALUE!
	#VALUE!
	#VALUE!
	#VALUE!
	#VALUE!
	#VALUE!
	#VALUE!
	#VALUE!
	#VALUE!
	#VALUE!
	#VALUE!
	#VALUE!
	#VALUE!
	#VALUE!
	#VALUE!
	#VALUE!
	#VALUE!
	#VALUE!
	#VALUE!
	#VALUE!
	#VALUE!
	#VALUE!
	#VALUE!
	#VALUE!
	#VALUE!
	#VALUE!
	#VALUE!
	#VALUE!
	#VALUE!
	#VALUE!
	#VALUE!
	#VALUE!
	#VALUE!
	#VALUE!
	#VALUE!
	#VALUE!
	#VALUE!
	#VALUE!
	#VALUE!
	#VALUE!
	#VALUE!
	#VALUE!
	#VALUE!
	#VALUE!
	#VALUE!
	#VALUE!
	#VALUE!
	#VALUE!
	#VALUE!
	#VALUE!
	#VALUE!
	#VALUE!
	#VALUE!
	#VALUE!
	#VALUE!
	#VALUE!
	#VALUE!
	#VALUE!
	#VALUE!
	#VALUE!
	#VALUE!
	#VALUE!
	#VALUE!
	#VALUE!
	#VALUE!
	#VALUE!
	#VALUE!
	#VALUE!
	#VALUE!
	#VALUE!
	#VALUE!
	#VALUE!
	#VALUE!
	#VALUE!
	#VALUE!
	#VALUE!
	#VALUE!
	#VALUE!
	#VALUE!
	#VALUE!
	#VALUE!
	#VALUE!
	#VALUE!
	#VALUE!
	#VALUE!
	#VALUE!
	#VALUE!
	#VALUE!
	#VALUE!
	#VALUE!
	#VALUE!
	#VALUE!
	#VALUE!
	#VALUE!
	#VALUE!
	#VALUE!
	#VALUE!
	#VALUE!
	#VALUE!
	#VALUE!
	#VALUE!
	#VALUE!
	#VALUE!
	#VALUE!
	#VALUE!
	#VALUE!
	#VALUE!
	#VALUE!
	#VALUE!
	#VALUE!
	#VALUE!
	#VALUE!
	#VALUE!
	#VALUE!
	#VALUE!
	#VALUE!
	#VALUE!
	#VALUE!
	#VALUE!
	#VALUE!
	#VALUE!
	#VALUE!
	#VALUE!
	#VALUE!
	#VALUE!
	#VALUE!
	#VALUE!
	#VALUE!
	#VALUE!
	#VALUE!
	#VALUE!
FAT atypical cadherin 3 OS=Oryctolagus cuniculus OX=9986 GN=FAT3 PE=4 SV=2	GN=FAT3 PE=4 SV=2
FAT atypical cadherin 3 OS=Oryctolagus cuniculus OX=9986 GN=FAT3 PE=4 SV=2	GN=FAT3 PE=4 SV=2
FAT atypical cadherin 3 OS=Oryctolagus cuniculus OX=9986 GN=FAT3 PE=4 SV=2	GN=FAT3 PE=4 SV=2
FAT atypical cadherin 3 OS=Oryctolagus cuniculus OX=9986 GN=FAT3 PE=4 SV=2	GN=FAT3 PE=4 SV=2
	#VALUE!
	#VALUE!
Uncharacterized protein OS=Oryctolagus cuniculus OX=9986 PE=4 SV=2	#VALUE!
	#VALUE!
	#VALUE!
	#VALUE!
Coiled-coil domain containing 83 OS=Oryctolagus cuniculus OX=9986 GN=CCDC83 PE=4 SV=1	GN=CCDC83 PE=4 SV=1
	#VALUE!
	#VALUE!
Ubiquitin carboxyl-terminal hydrolase OS=Oryctolagus cuniculus OX=9986 GN=USP35 PE=3 SV=1	GN=USP35 PE=3 SV=1
	#VALUE!
	#VALUE!
	#VALUE!
Aquaporin OS=Oryctolagus cuniculus OX=9986 GN=AQP11 PE=3 SV=1	GN=AQP11 PE=3 SV=1
Aquaporin OS=Oryctolagus cuniculus OX=9986 GN=AQP11 PE=3 SV=1	GN=AQP11 PE=3 SV=1
Aquaporin OS=Oryctolagus cuniculus OX=9986 GN=AQP11 PE=3 SV=1	GN=AQP11 PE=3 SV=1
Aquaporin OS=Oryctolagus cuniculus OX=9986 GN=AQP11 PE=3 SV=1	GN=AQP11 PE=3 SV=1
Aquaporin OS=Oryctolagus cuniculus OX=9986 GN=AQP11 PE=3 SV=1	GN=AQP11 PE=3 SV=1
	#VALUE!
	#VALUE!
	#VALUE!
	#VALUE!
	#VALUE!
Myosin VIIA OS=Oryctolagus cuniculus OX=9986 GN=MYO7A PE=3 SV=3	GN=MYO7A PE=3 SV=3
Myosin VIIA OS=Oryctolagus cuniculus OX=9986 GN=MYO7A PE=3 SV=3	GN=MYO7A PE=3 SV=3
	#VALUE!
C2 domain containing 3 centriole elongation regulator OS=Oryctolagus cuniculus OX=9986 GN=C2CD3 PE=4 SV=3	GN=C2CD3 PE=4 SV=3
Olfactory receptor OS=Oryctolagus cuniculus OX=9986 PE=3 SV=2	#VALUE!
Olfactory receptor OS=Oryctolagus cuniculus OX=9986 PE=3 SV=1	#VALUE!
	#VALUE!
Olfactory receptor OS=Oryctolagus cuniculus OX=9986 GN=OLR140 PE=3 SV=1	GN=OLR140 PE=3 SV=1
Ubiquitin-like domain-containing protein OS=Oryctolagus cuniculus OX=9986 PE=4 SV=1	#VALUE!
	#VALUE!
	#VALUE!
Polypeptide N-acetylgalactosaminyltransferase OS=Oryctolagus cuniculus OX=9986 GN=GALNT18 PE=3 SV=2	GN=GALNT18 PE=3 SV=2
Polypeptide N-acetylgalactosaminyltransferase OS=Oryctolagus cuniculus OX=9986 GN=GALNT18 PE=3 SV=2	GN=GALNT18 PE=3 SV=2
Polypeptide N-acetylgalactosaminyltransferase OS=Oryctolagus cuniculus OX=9986 GN=GALNT18 PE=3 SV=2	GN=GALNT18 PE=3 SV=2
Polypeptide N-acetylgalactosaminyltransferase OS=Oryctolagus cuniculus OX=9986 GN=GALNT18 PE=3 SV=2	GN=GALNT18 PE=3 SV=2
Polypeptide N-acetylgalactosaminyltransferase OS=Oryctolagus cuniculus OX=9986 GN=GALNT18 PE=3 SV=2	GN=GALNT18 PE=3 SV=2
Polypeptide N-acetylgalactosaminyltransferase OS=Oryctolagus cuniculus OX=9986 GN=GALNT18 PE=3 SV=2	GN=GALNT18 PE=3 SV=2
Polypeptide N-acetylgalactosaminyltransferase OS=Oryctolagus cuniculus OX=9986 GN=GALNT18 PE=3 SV=2	GN=GALNT18 PE=3 SV=2
Polypeptide N-acetylgalactosaminyltransferase OS=Oryctolagus cuniculus OX=9986 GN=GALNT18 PE=3 SV=2	GN=GALNT18 PE=3 SV=2
Polypeptide N-acetylgalactosaminyltransferase OS=Oryctolagus cuniculus OX=9986 GN=GALNT18 PE=3 SV=2	GN=GALNT18 PE=3 SV=2
	#VALUE!
	#VALUE!
F-actin monooxygenase OS=Oryctolagus cuniculus OX=9986 GN=MICAL2 PE=3 SV=1	GN=MICAL2 PE=3 SV=1
F-actin monooxygenase OS=Oryctolagus cuniculus OX=9986 GN=MICAL2 PE=3 SV=1	GN=MICAL2 PE=3 SV=1
F-actin monooxygenase OS=Oryctolagus cuniculus OX=9986 GN=MICAL2 PE=3 SV=1	GN=MICAL2 PE=3 SV=1
F-actin monooxygenase OS=Oryctolagus cuniculus OX=9986 GN=MICAL2 PE=3 SV=1	GN=MICAL2 PE=3 SV=1
F-actin monooxygenase OS=Oryctolagus cuniculus OX=9986 GN=MICAL2 PE=3 SV=1	GN=MICAL2 PE=3 SV=1
F-actin monooxygenase OS=Oryctolagus cuniculus OX=9986 GN=MICAL2 PE=3 SV=1	GN=MICAL2 PE=3 SV=1
F-actin monooxygenase OS=Oryctolagus cuniculus OX=9986 GN=MICAL2 PE=3 SV=1	GN=MICAL2 PE=3 SV=1
F-actin monooxygenase OS=Oryctolagus cuniculus OX=9986 GN=MICAL2 PE=3 SV=1	GN=MICAL2 PE=3 SV=1
F-actin monooxygenase OS=Oryctolagus cuniculus OX=9986 GN=MICAL2 PE=3 SV=1	GN=MICAL2 PE=3 SV=1
F-actin monooxygenase OS=Oryctolagus cuniculus OX=9986 GN=MICAL2 PE=3 SV=1	GN=MICAL2 PE=3 SV=1
F-actin monooxygenase OS=Oryctolagus cuniculus OX=9986 GN=MICAL2 PE=3 SV=1	GN=MICAL2 PE=3 SV=1
F-actin monooxygenase OS=Oryctolagus cuniculus OX=9986 GN=MICAL2 PE=3 SV=1	GN=MICAL2 PE=3 SV=1
F-actin monooxygenase OS=Oryctolagus cuniculus OX=9986 GN=MICAL2 PE=3 SV=1	GN=MICAL2 PE=3 SV=1
F-actin monooxygenase OS=Oryctolagus cuniculus OX=9986 GN=MICAL2 PE=3 SV=1	GN=MICAL2 PE=3 SV=1
F-actin monooxygenase OS=Oryctolagus cuniculus OX=9986 GN=MICAL2 PE=3 SV=1	GN=MICAL2 PE=3 SV=1
F-actin monooxygenase OS=Oryctolagus cuniculus OX=9986 GN=MICAL2 PE=3 SV=1	GN=MICAL2 PE=3 SV=1
F-actin monooxygenase OS=Oryctolagus cuniculus OX=9986 GN=MICAL2 PE=3 SV=1	GN=MICAL2 PE=3 SV=1
F-actin monooxygenase OS=Oryctolagus cuniculus OX=9986 GN=MICAL2 PE=3 SV=1	GN=MICAL2 PE=3 SV=1
F-actin monooxygenase OS=Oryctolagus cuniculus OX=9986 GN=MICAL2 PE=3 SV=1	GN=MICAL2 PE=3 SV=1
F-actin monooxygenase OS=Oryctolagus cuniculus OX=9986 GN=MICAL2 PE=3 SV=1	GN=MICAL2 PE=3 SV=1
F-actin monooxygenase OS=Oryctolagus cuniculus OX=9986 GN=MICAL2 PE=3 SV=1	GN=MICAL2 PE=3 SV=1
F-actin monooxygenase OS=Oryctolagus cuniculus OX=9986 GN=MICAL2 PE=3 SV=1	GN=MICAL2 PE=3 SV=1
F-actin monooxygenase OS=Oryctolagus cuniculus OX=9986 GN=MICAL2 PE=3 SV=1	GN=MICAL2 PE=3 SV=1
F-actin monooxygenase OS=Oryctolagus cuniculus OX=9986 GN=MICAL2 PE=3 SV=1	GN=MICAL2 PE=3 SV=1
	#VALUE!
	#VALUE!
	#VALUE!
Fatty acyl-CoA reductase OS=Oryctolagus cuniculus OX=9986 GN=FAR1 PE=3 SV=1	GN=FAR1 PE=3 SV=1
	#VALUE!
Solute carrier family 17 member 6 OS=Oryctolagus cuniculus OX=9986 GN=SLC17A6 PE=4 SV=1	GN=SLC17A6 PE=4 SV=1
	#VALUE!
	#VALUE!
	#VALUE!
MAC-inhibitory protein OS=Oryctolagus cuniculus OX=9986 PE=4 SV=1	#VALUE!
MAC-inhibitory protein OS=Oryctolagus cuniculus OX=9986 PE=4 SV=1	#VALUE!
	#VALUE!
	#VALUE!
	#VALUE!
	#VALUE!
	#VALUE!
	#VALUE!
	#VALUE!
	#VALUE!
	#VALUE!
	#VALUE!
	#VALUE!
	#VALUE!
	#VALUE!
	#VALUE!
	#VALUE!
	#VALUE!
	#VALUE!
	#VALUE!
	#VALUE!
	#VALUE!
	#VALUE!
	#VALUE!
	#VALUE!
	#VALUE!
	#VALUE!
	#VALUE!
	#VALUE!
	#VALUE!
	#VALUE!
	#VALUE!
	#VALUE!
	#VALUE!
	#VALUE!
	#VALUE!
	#VALUE!
	#VALUE!
	#VALUE!
	#VALUE!
	#VALUE!
	#VALUE!
	#VALUE!
	#VALUE!
	#VALUE!
	#VALUE!
	#VALUE!
	#VALUE!
	#VALUE!
	#VALUE!
	#VALUE!
	#VALUE!
	#VALUE!
	#VALUE!
	#VALUE!
	#VALUE!
	#VALUE!
	#VALUE!
	#VALUE!
	#VALUE!
	#VALUE!
	#VALUE!
	#VALUE!
	#VALUE!
	#VALUE!
	#VALUE!
	#VALUE!
	#VALUE!
	#VALUE!
	#VALUE!
	#VALUE!
	#VALUE!
	#VALUE!
	#VALUE!
	#VALUE!
	#VALUE!
	#VALUE!
	#VALUE!
	#VALUE!
	#VALUE!
	#VALUE!
	#VALUE!
	#VALUE!
	#VALUE!
	#VALUE!
	#VALUE!
	#VALUE!
	#VALUE!
	#VALUE!
	#VALUE!
	#VALUE!
	#VALUE!
	#VALUE!
	#VALUE!
	#VALUE!
	#VALUE!
	#VALUE!
	#VALUE!
	#VALUE!
	#VALUE!
	#VALUE!
	#VALUE!
	#VALUE!
	#VALUE!
	#VALUE!
	#VALUE!
	#VALUE!
	#VALUE!
	#VALUE!
	#VALUE!
	#VALUE!
	#VALUE!
	#VALUE!
	#VALUE!
	#VALUE!
	#VALUE!
	#VALUE!
	#VALUE!
	#VALUE!
	#VALUE!
	#VALUE!
	#VALUE!
	#VALUE!
	#VALUE!
	#VALUE!
	#VALUE!
	#VALUE!
	#VALUE!
	#VALUE!
	#VALUE!
	#VALUE!
	#VALUE!
	#VALUE!
	#VALUE!
	#VALUE!
	#VALUE!
	#VALUE!
	#VALUE!
	#VALUE!
	#VALUE!
	#VALUE!
	#VALUE!
	#VALUE!
	#VALUE!
	#VALUE!
	#VALUE!
	#VALUE!
	#VALUE!
	#VALUE!
	#VALUE!
	#VALUE!
	#VALUE!
	#VALUE!
	#VALUE!
	#VALUE!
	#VALUE!
	#VALUE!
	#VALUE!
	#VALUE!
	#VALUE!
	#VALUE!
	#VALUE!
	#VALUE!
	#VALUE!
	#VALUE!
	#VALUE!
	#VALUE!
	#VALUE!
	#VALUE!
	#VALUE!
	#VALUE!
	#VALUE!
	#VALUE!
	#VALUE!
	#VALUE!
	#VALUE!
	#VALUE!
	#VALUE!
	#VALUE!
	#VALUE!
	#VALUE!
	#VALUE!
	#VALUE!
	#VALUE!
	#VALUE!
	#VALUE!
	#VALUE!
	#VALUE!
	#VALUE!
	#VALUE!
	#VALUE!
	#VALUE!
	#VALUE!
	#VALUE!
	#VALUE!
	#VALUE!
	#VALUE!
	#VALUE!
	#VALUE!
	#VALUE!
	#VALUE!
	#VALUE!
	#VALUE!
	#VALUE!
	#VALUE!
	#VALUE!
	#VALUE!
	#VALUE!
	#VALUE!
	#VALUE!
	#VALUE!
	#VALUE!
	#VALUE!
	#VALUE!
	#VALUE!
	#VALUE!
	#VALUE!
	#VALUE!
	#VALUE!
	#VALUE!
	#VALUE!
	#VALUE!
	#VALUE!
	#VALUE!
	#VALUE!
	#VALUE!
	#VALUE!
	#VALUE!
	#VALUE!
	#VALUE!
	#VALUE!
Cell cycle associated protein 1 OS=Oryctolagus cuniculus OX=9986 GN=CAPRIN1 PE=3 SV=1	GN=CAPRIN1 PE=3 SV=1
Cell cycle associated protein 1 OS=Oryctolagus cuniculus OX=9986 GN=CAPRIN1 PE=3 SV=1	GN=CAPRIN1 PE=3 SV=1
Cell cycle associated protein 1 OS=Oryctolagus cuniculus OX=9986 GN=CAPRIN1 PE=3 SV=1	GN=CAPRIN1 PE=3 SV=1
Cell cycle associated protein 1 OS=Oryctolagus cuniculus OX=9986 GN=CAPRIN1 PE=3 SV=1	GN=CAPRIN1 PE=3 SV=1
Cell cycle associated protein 1 OS=Oryctolagus cuniculus OX=9986 GN=CAPRIN1 PE=3 SV=1	GN=CAPRIN1 PE=3 SV=1
Cell cycle associated protein 1 OS=Oryctolagus cuniculus OX=9986 GN=CAPRIN1 PE=3 SV=1	GN=CAPRIN1 PE=3 SV=1
Cell cycle associated protein 1 OS=Oryctolagus cuniculus OX=9986 GN=CAPRIN1 PE=3 SV=1	GN=CAPRIN1 PE=3 SV=1
Cell cycle associated protein 1 OS=Oryctolagus cuniculus OX=9986 GN=CAPRIN1 PE=3 SV=1	GN=CAPRIN1 PE=3 SV=1
Cell cycle associated protein 1 OS=Oryctolagus cuniculus OX=9986 GN=CAPRIN1 PE=3 SV=1	GN=CAPRIN1 PE=3 SV=1
Cell cycle associated protein 1 OS=Oryctolagus cuniculus OX=9986 GN=CAPRIN1 PE=3 SV=1	GN=CAPRIN1 PE=3 SV=1
Cell cycle associated protein 1 OS=Oryctolagus cuniculus OX=9986 GN=CAPRIN1 PE=3 SV=1	GN=CAPRIN1 PE=3 SV=1
Cell cycle associated protein 1 OS=Oryctolagus cuniculus OX=9986 GN=CAPRIN1 PE=3 SV=1	GN=CAPRIN1 PE=3 SV=1
Cell cycle associated protein 1 OS=Oryctolagus cuniculus OX=9986 GN=CAPRIN1 PE=3 SV=1	GN=CAPRIN1 PE=3 SV=1
Cell cycle associated protein 1 OS=Oryctolagus cuniculus OX=9986 GN=CAPRIN1 PE=3 SV=1	GN=CAPRIN1 PE=3 SV=1
Cell cycle associated protein 1 OS=Oryctolagus cuniculus OX=9986 GN=CAPRIN1 PE=3 SV=1	GN=CAPRIN1 PE=3 SV=1
Cell cycle associated protein 1 OS=Oryctolagus cuniculus OX=9986 GN=CAPRIN1 PE=3 SV=1	GN=CAPRIN1 PE=3 SV=1
Cell cycle associated protein 1 OS=Oryctolagus cuniculus OX=9986 GN=CAPRIN1 PE=3 SV=1	GN=CAPRIN1 PE=3 SV=1
Cell cycle associated protein 1 OS=Oryctolagus cuniculus OX=9986 GN=CAPRIN1 PE=3 SV=1	GN=CAPRIN1 PE=3 SV=1
Cell cycle associated protein 1 OS=Oryctolagus cuniculus OX=9986 GN=CAPRIN1 PE=3 SV=1	GN=CAPRIN1 PE=3 SV=1
Cell cycle associated protein 1 OS=Oryctolagus cuniculus OX=9986 GN=CAPRIN1 PE=3 SV=1	GN=CAPRIN1 PE=3 SV=1
Cell cycle associated protein 1 OS=Oryctolagus cuniculus OX=9986 GN=CAPRIN1 PE=3 SV=1	GN=CAPRIN1 PE=3 SV=1
Cell cycle associated protein 1 OS=Oryctolagus cuniculus OX=9986 GN=CAPRIN1 PE=3 SV=1	GN=CAPRIN1 PE=3 SV=1
Cell cycle associated protein 1 OS=Oryctolagus cuniculus OX=9986 GN=CAPRIN1 PE=3 SV=1	GN=CAPRIN1 PE=3 SV=1
Cell cycle associated protein 1 OS=Oryctolagus cuniculus OX=9986 GN=CAPRIN1 PE=3 SV=1	GN=CAPRIN1 PE=3 SV=1
Cell cycle associated protein 1 OS=Oryctolagus cuniculus OX=9986 GN=CAPRIN1 PE=3 SV=1	GN=CAPRIN1 PE=3 SV=1
Cell cycle associated protein 1 OS=Oryctolagus cuniculus OX=9986 GN=CAPRIN1 PE=3 SV=1	GN=CAPRIN1 PE=3 SV=1
RNA cytidine acetyltransferase OS=Oryctolagus cuniculus OX=9986 GN=NAT10 PE=3 SV=2	GN=NAT10 PE=3 SV=2
RNA cytidine acetyltransferase OS=Oryctolagus cuniculus OX=9986 GN=NAT10 PE=3 SV=2	GN=NAT10 PE=3 SV=2
RNA cytidine acetyltransferase OS=Oryctolagus cuniculus OX=9986 GN=NAT10 PE=3 SV=2	GN=NAT10 PE=3 SV=2
RNA cytidine acetyltransferase OS=Oryctolagus cuniculus OX=9986 GN=NAT10 PE=3 SV=2	GN=NAT10 PE=3 SV=2
RNA cytidine acetyltransferase OS=Oryctolagus cuniculus OX=9986 GN=NAT10 PE=3 SV=2	GN=NAT10 PE=3 SV=2
RNA cytidine acetyltransferase OS=Oryctolagus cuniculus OX=9986 GN=NAT10 PE=3 SV=2	GN=NAT10 PE=3 SV=2
RNA cytidine acetyltransferase OS=Oryctolagus cuniculus OX=9986 GN=NAT10 PE=3 SV=2	GN=NAT10 PE=3 SV=2
RNA cytidine acetyltransferase OS=Oryctolagus cuniculus OX=9986 GN=NAT10 PE=3 SV=2	GN=NAT10 PE=3 SV=2
RNA cytidine acetyltransferase OS=Oryctolagus cuniculus OX=9986 GN=NAT10 PE=3 SV=2	GN=NAT10 PE=3 SV=2
RNA cytidine acetyltransferase OS=Oryctolagus cuniculus OX=9986 GN=NAT10 PE=3 SV=2	GN=NAT10 PE=3 SV=2
RNA cytidine acetyltransferase OS=Oryctolagus cuniculus OX=9986 GN=NAT10 PE=3 SV=2	GN=NAT10 PE=3 SV=2
RNA cytidine acetyltransferase OS=Oryctolagus cuniculus OX=9986 GN=NAT10 PE=3 SV=2	GN=NAT10 PE=3 SV=2
RNA cytidine acetyltransferase OS=Oryctolagus cuniculus OX=9986 GN=NAT10 PE=3 SV=2	GN=NAT10 PE=3 SV=2
RNA cytidine acetyltransferase OS=Oryctolagus cuniculus OX=9986 GN=NAT10 PE=3 SV=2	GN=NAT10 PE=3 SV=2
RNA cytidine acetyltransferase OS=Oryctolagus cuniculus OX=9986 GN=NAT10 PE=3 SV=2	GN=NAT10 PE=3 SV=2
RNA cytidine acetyltransferase OS=Oryctolagus cuniculus OX=9986 GN=NAT10 PE=3 SV=2	GN=NAT10 PE=3 SV=2
RNA cytidine acetyltransferase OS=Oryctolagus cuniculus OX=9986 GN=NAT10 PE=3 SV=2	GN=NAT10 PE=3 SV=2
RNA cytidine acetyltransferase OS=Oryctolagus cuniculus OX=9986 GN=NAT10 PE=3 SV=2	GN=NAT10 PE=3 SV=2
RNA cytidine acetyltransferase OS=Oryctolagus cuniculus OX=9986 GN=NAT10 PE=3 SV=2	GN=NAT10 PE=3 SV=2
RNA cytidine acetyltransferase OS=Oryctolagus cuniculus OX=9986 GN=NAT10 PE=3 SV=2	GN=NAT10 PE=3 SV=2
RNA cytidine acetyltransferase OS=Oryctolagus cuniculus OX=9986 GN=NAT10 PE=3 SV=2	GN=NAT10 PE=3 SV=2
RNA cytidine acetyltransferase OS=Oryctolagus cuniculus OX=9986 GN=NAT10 PE=3 SV=2	GN=NAT10 PE=3 SV=2
RNA cytidine acetyltransferase OS=Oryctolagus cuniculus OX=9986 GN=NAT10 PE=3 SV=2	GN=NAT10 PE=3 SV=2
RNA cytidine acetyltransferase OS=Oryctolagus cuniculus OX=9986 GN=NAT10 PE=3 SV=2	GN=NAT10 PE=3 SV=2
RNA cytidine acetyltransferase OS=Oryctolagus cuniculus OX=9986 GN=NAT10 PE=3 SV=2	GN=NAT10 PE=3 SV=2
RNA cytidine acetyltransferase OS=Oryctolagus cuniculus OX=9986 GN=NAT10 PE=3 SV=2	GN=NAT10 PE=3 SV=2
RNA cytidine acetyltransferase OS=Oryctolagus cuniculus OX=9986 GN=NAT10 PE=3 SV=2	GN=NAT10 PE=3 SV=2
RNA cytidine acetyltransferase OS=Oryctolagus cuniculus OX=9986 GN=NAT10 PE=3 SV=2	GN=NAT10 PE=3 SV=2
RNA cytidine acetyltransferase OS=Oryctolagus cuniculus OX=9986 GN=NAT10 PE=3 SV=2	GN=NAT10 PE=3 SV=2
RNA cytidine acetyltransferase OS=Oryctolagus cuniculus OX=9986 GN=NAT10 PE=3 SV=2	GN=NAT10 PE=3 SV=2
RNA cytidine acetyltransferase OS=Oryctolagus cuniculus OX=9986 GN=NAT10 PE=3 SV=2	GN=NAT10 PE=3 SV=2
RNA cytidine acetyltransferase OS=Oryctolagus cuniculus OX=9986 GN=NAT10 PE=3 SV=2	GN=NAT10 PE=3 SV=2
RNA cytidine acetyltransferase OS=Oryctolagus cuniculus OX=9986 GN=NAT10 PE=3 SV=2	GN=NAT10 PE=3 SV=2
RNA cytidine acetyltransferase OS=Oryctolagus cuniculus OX=9986 GN=NAT10 PE=3 SV=2	GN=NAT10 PE=3 SV=2
RNA cytidine acetyltransferase OS=Oryctolagus cuniculus OX=9986 GN=NAT10 PE=3 SV=2	GN=NAT10 PE=3 SV=2
RNA cytidine acetyltransferase OS=Oryctolagus cuniculus OX=9986 GN=NAT10 PE=3 SV=2	GN=NAT10 PE=3 SV=2
RNA cytidine acetyltransferase OS=Oryctolagus cuniculus OX=9986 GN=NAT10 PE=3 SV=2	GN=NAT10 PE=3 SV=2
RNA cytidine acetyltransferase OS=Oryctolagus cuniculus OX=9986 GN=NAT10 PE=3 SV=2	GN=NAT10 PE=3 SV=2
RNA cytidine acetyltransferase OS=Oryctolagus cuniculus OX=9986 GN=NAT10 PE=3 SV=2	GN=NAT10 PE=3 SV=2
RNA cytidine acetyltransferase OS=Oryctolagus cuniculus OX=9986 GN=NAT10 PE=3 SV=2	GN=NAT10 PE=3 SV=2
RNA cytidine acetyltransferase OS=Oryctolagus cuniculus OX=9986 GN=NAT10 PE=3 SV=2	GN=NAT10 PE=3 SV=2
RNA cytidine acetyltransferase OS=Oryctolagus cuniculus OX=9986 GN=NAT10 PE=3 SV=2	GN=NAT10 PE=3 SV=2
RNA cytidine acetyltransferase OS=Oryctolagus cuniculus OX=9986 GN=NAT10 PE=3 SV=2	GN=NAT10 PE=3 SV=2
RNA cytidine acetyltransferase OS=Oryctolagus cuniculus OX=9986 GN=NAT10 PE=3 SV=2	GN=NAT10 PE=3 SV=2
RNA cytidine acetyltransferase OS=Oryctolagus cuniculus OX=9986 GN=NAT10 PE=3 SV=2	GN=NAT10 PE=3 SV=2
RNA cytidine acetyltransferase OS=Oryctolagus cuniculus OX=9986 GN=NAT10 PE=3 SV=2	GN=NAT10 PE=3 SV=2
RNA cytidine acetyltransferase OS=Oryctolagus cuniculus OX=9986 GN=NAT10 PE=3 SV=2	GN=NAT10 PE=3 SV=2
RNA cytidine acetyltransferase OS=Oryctolagus cuniculus OX=9986 GN=NAT10 PE=3 SV=2	GN=NAT10 PE=3 SV=2
RNA cytidine acetyltransferase OS=Oryctolagus cuniculus OX=9986 GN=NAT10 PE=3 SV=2	GN=NAT10 PE=3 SV=2
RNA cytidine acetyltransferase OS=Oryctolagus cuniculus OX=9986 GN=NAT10 PE=3 SV=2	GN=NAT10 PE=3 SV=2
RNA cytidine acetyltransferase OS=Oryctolagus cuniculus OX=9986 GN=NAT10 PE=3 SV=2	GN=NAT10 PE=3 SV=2
RNA cytidine acetyltransferase OS=Oryctolagus cuniculus OX=9986 GN=NAT10 PE=3 SV=2	GN=NAT10 PE=3 SV=2
Ankyrin repeat and BTB domain containing 2 OS=Oryctolagus cuniculus OX=9986 GN=ABTB2 PE=4 SV=1	GN=ABTB2 PE=4 SV=1
Ankyrin repeat and BTB domain containing 2 OS=Oryctolagus cuniculus OX=9986 GN=ABTB2 PE=4 SV=1	GN=ABTB2 PE=4 SV=1
RNA cytidine acetyltransferase OS=Oryctolagus cuniculus OX=9986 GN=NAT10 PE=3 SV=2	GN=NAT10 PE=3 SV=2
RNA cytidine acetyltransferase OS=Oryctolagus cuniculus OX=9986 GN=NAT10 PE=3 SV=2	GN=NAT10 PE=3 SV=2
Ankyrin repeat and BTB domain containing 2 OS=Oryctolagus cuniculus OX=9986 GN=ABTB2 PE=4 SV=1	GN=ABTB2 PE=4 SV=1
Ankyrin repeat and BTB domain containing 2 OS=Oryctolagus cuniculus OX=9986 GN=ABTB2 PE=4 SV=1	GN=ABTB2 PE=4 SV=1
RNA cytidine acetyltransferase OS=Oryctolagus cuniculus OX=9986 GN=NAT10 PE=3 SV=2	GN=NAT10 PE=3 SV=2
RNA cytidine acetyltransferase OS=Oryctolagus cuniculus OX=9986 GN=NAT10 PE=3 SV=2	GN=NAT10 PE=3 SV=2
RNA cytidine acetyltransferase OS=Oryctolagus cuniculus OX=9986 GN=NAT10 PE=3 SV=2	GN=NAT10 PE=3 SV=2
RNA cytidine acetyltransferase OS=Oryctolagus cuniculus OX=9986 GN=NAT10 PE=3 SV=2	GN=NAT10 PE=3 SV=2
RNA cytidine acetyltransferase OS=Oryctolagus cuniculus OX=9986 GN=NAT10 PE=3 SV=2	GN=NAT10 PE=3 SV=2
RNA cytidine acetyltransferase OS=Oryctolagus cuniculus OX=9986 GN=NAT10 PE=3 SV=2	GN=NAT10 PE=3 SV=2
RNA cytidine acetyltransferase OS=Oryctolagus cuniculus OX=9986 GN=NAT10 PE=3 SV=2	GN=NAT10 PE=3 SV=2
RNA cytidine acetyltransferase OS=Oryctolagus cuniculus OX=9986 GN=NAT10 PE=3 SV=2	GN=NAT10 PE=3 SV=2
RNA cytidine acetyltransferase OS=Oryctolagus cuniculus OX=9986 GN=NAT10 PE=3 SV=2	GN=NAT10 PE=3 SV=2
RNA cytidine acetyltransferase OS=Oryctolagus cuniculus OX=9986 GN=NAT10 PE=3 SV=2	GN=NAT10 PE=3 SV=2
RNA cytidine acetyltransferase OS=Oryctolagus cuniculus OX=9986 GN=NAT10 PE=3 SV=2	GN=NAT10 PE=3 SV=2
RNA cytidine acetyltransferase OS=Oryctolagus cuniculus OX=9986 GN=NAT10 PE=3 SV=2	GN=NAT10 PE=3 SV=2
RNA cytidine acetyltransferase OS=Oryctolagus cuniculus OX=9986 GN=NAT10 PE=3 SV=2	GN=NAT10 PE=3 SV=2
RNA cytidine acetyltransferase OS=Oryctolagus cuniculus OX=9986 GN=NAT10 PE=3 SV=2	GN=NAT10 PE=3 SV=2
RNA cytidine acetyltransferase OS=Oryctolagus cuniculus OX=9986 GN=NAT10 PE=3 SV=2	GN=NAT10 PE=3 SV=2
RNA cytidine acetyltransferase OS=Oryctolagus cuniculus OX=9986 GN=NAT10 PE=3 SV=2	GN=NAT10 PE=3 SV=2
RNA cytidine acetyltransferase OS=Oryctolagus cuniculus OX=9986 GN=NAT10 PE=3 SV=2	GN=NAT10 PE=3 SV=2
RNA cytidine acetyltransferase OS=Oryctolagus cuniculus OX=9986 GN=NAT10 PE=3 SV=2	GN=NAT10 PE=3 SV=2
RNA cytidine acetyltransferase OS=Oryctolagus cuniculus OX=9986 GN=NAT10 PE=3 SV=2	GN=NAT10 PE=3 SV=2
RNA cytidine acetyltransferase OS=Oryctolagus cuniculus OX=9986 GN=NAT10 PE=3 SV=2	GN=NAT10 PE=3 SV=2
RNA cytidine acetyltransferase OS=Oryctolagus cuniculus OX=9986 GN=NAT10 PE=3 SV=2	GN=NAT10 PE=3 SV=2
RNA cytidine acetyltransferase OS=Oryctolagus cuniculus OX=9986 GN=NAT10 PE=3 SV=2	GN=NAT10 PE=3 SV=2
RNA cytidine acetyltransferase OS=Oryctolagus cuniculus OX=9986 GN=NAT10 PE=3 SV=2	GN=NAT10 PE=3 SV=2
RNA cytidine acetyltransferase OS=Oryctolagus cuniculus OX=9986 GN=NAT10 PE=3 SV=2	GN=NAT10 PE=3 SV=2
RNA cytidine acetyltransferase OS=Oryctolagus cuniculus OX=9986 GN=NAT10 PE=3 SV=2	GN=NAT10 PE=3 SV=2
RNA cytidine acetyltransferase OS=Oryctolagus cuniculus OX=9986 GN=NAT10 PE=3 SV=2	GN=NAT10 PE=3 SV=2
RNA cytidine acetyltransferase OS=Oryctolagus cuniculus OX=9986 GN=NAT10 PE=3 SV=2	GN=NAT10 PE=3 SV=2
RNA cytidine acetyltransferase OS=Oryctolagus cuniculus OX=9986 GN=NAT10 PE=3 SV=2	GN=NAT10 PE=3 SV=2
RNA cytidine acetyltransferase OS=Oryctolagus cuniculus OX=9986 GN=NAT10 PE=3 SV=2	GN=NAT10 PE=3 SV=2
RNA cytidine acetyltransferase OS=Oryctolagus cuniculus OX=9986 GN=NAT10 PE=3 SV=2	GN=NAT10 PE=3 SV=2
RNA cytidine acetyltransferase OS=Oryctolagus cuniculus OX=9986 GN=NAT10 PE=3 SV=2	GN=NAT10 PE=3 SV=2
RNA cytidine acetyltransferase OS=Oryctolagus cuniculus OX=9986 GN=NAT10 PE=3 SV=2	GN=NAT10 PE=3 SV=2
RNA cytidine acetyltransferase OS=Oryctolagus cuniculus OX=9986 GN=NAT10 PE=3 SV=2	GN=NAT10 PE=3 SV=2
RNA cytidine acetyltransferase OS=Oryctolagus cuniculus OX=9986 GN=NAT10 PE=3 SV=2	GN=NAT10 PE=3 SV=2
RNA cytidine acetyltransferase OS=Oryctolagus cuniculus OX=9986 GN=NAT10 PE=3 SV=2	GN=NAT10 PE=3 SV=2
RNA cytidine acetyltransferase OS=Oryctolagus cuniculus OX=9986 GN=NAT10 PE=3 SV=2	GN=NAT10 PE=3 SV=2
RNA cytidine acetyltransferase OS=Oryctolagus cuniculus OX=9986 GN=NAT10 PE=3 SV=2	GN=NAT10 PE=3 SV=2
RNA cytidine acetyltransferase OS=Oryctolagus cuniculus OX=9986 GN=NAT10 PE=3 SV=2	GN=NAT10 PE=3 SV=2
RNA cytidine acetyltransferase OS=Oryctolagus cuniculus OX=9986 GN=NAT10 PE=3 SV=2	GN=NAT10 PE=3 SV=2
RNA cytidine acetyltransferase OS=Oryctolagus cuniculus OX=9986 GN=NAT10 PE=3 SV=2	GN=NAT10 PE=3 SV=2
Ankyrin repeat and BTB domain containing 2 OS=Oryctolagus cuniculus OX=9986 GN=ABTB2 PE=4 SV=1	GN=ABTB2 PE=4 SV=1
Ankyrin repeat and BTB domain containing 2 OS=Oryctolagus cuniculus OX=9986 GN=ABTB2 PE=4 SV=1	GN=ABTB2 PE=4 SV=1
Ankyrin repeat and BTB domain containing 2 OS=Oryctolagus cuniculus OX=9986 GN=ABTB2 PE=4 SV=1	GN=ABTB2 PE=4 SV=1
RNA cytidine acetyltransferase OS=Oryctolagus cuniculus OX=9986 GN=NAT10 PE=3 SV=2	GN=NAT10 PE=3 SV=2
RNA cytidine acetyltransferase OS=Oryctolagus cuniculus OX=9986 GN=NAT10 PE=3 SV=2	GN=NAT10 PE=3 SV=2
RNA cytidine acetyltransferase OS=Oryctolagus cuniculus OX=9986 GN=NAT10 PE=3 SV=2	GN=NAT10 PE=3 SV=2
RNA cytidine acetyltransferase OS=Oryctolagus cuniculus OX=9986 GN=NAT10 PE=3 SV=2	GN=NAT10 PE=3 SV=2
RNA cytidine acetyltransferase OS=Oryctolagus cuniculus OX=9986 GN=NAT10 PE=3 SV=2	GN=NAT10 PE=3 SV=2
RNA cytidine acetyltransferase OS=Oryctolagus cuniculus OX=9986 GN=NAT10 PE=3 SV=2	GN=NAT10 PE=3 SV=2
RNA cytidine acetyltransferase OS=Oryctolagus cuniculus OX=9986 GN=NAT10 PE=3 SV=2	GN=NAT10 PE=3 SV=2
RNA cytidine acetyltransferase OS=Oryctolagus cuniculus OX=9986 GN=NAT10 PE=3 SV=2	GN=NAT10 PE=3 SV=2
RNA cytidine acetyltransferase OS=Oryctolagus cuniculus OX=9986 GN=NAT10 PE=3 SV=2	GN=NAT10 PE=3 SV=2
RNA cytidine acetyltransferase OS=Oryctolagus cuniculus OX=9986 GN=NAT10 PE=3 SV=2	GN=NAT10 PE=3 SV=2
RNA cytidine acetyltransferase OS=Oryctolagus cuniculus OX=9986 GN=NAT10 PE=3 SV=2	GN=NAT10 PE=3 SV=2
RNA cytidine acetyltransferase OS=Oryctolagus cuniculus OX=9986 GN=NAT10 PE=3 SV=2	GN=NAT10 PE=3 SV=2
RNA cytidine acetyltransferase OS=Oryctolagus cuniculus OX=9986 GN=NAT10 PE=3 SV=2	GN=NAT10 PE=3 SV=2
RNA cytidine acetyltransferase OS=Oryctolagus cuniculus OX=9986 GN=NAT10 PE=3 SV=2	GN=NAT10 PE=3 SV=2
RNA cytidine acetyltransferase OS=Oryctolagus cuniculus OX=9986 GN=NAT10 PE=3 SV=2	GN=NAT10 PE=3 SV=2
RNA cytidine acetyltransferase OS=Oryctolagus cuniculus OX=9986 GN=NAT10 PE=3 SV=2	GN=NAT10 PE=3 SV=2
RNA cytidine acetyltransferase OS=Oryctolagus cuniculus OX=9986 GN=NAT10 PE=3 SV=2	GN=NAT10 PE=3 SV=2
RNA cytidine acetyltransferase OS=Oryctolagus cuniculus OX=9986 GN=NAT10 PE=3 SV=2	GN=NAT10 PE=3 SV=2
RNA cytidine acetyltransferase OS=Oryctolagus cuniculus OX=9986 GN=NAT10 PE=3 SV=2	GN=NAT10 PE=3 SV=2
RNA cytidine acetyltransferase OS=Oryctolagus cuniculus OX=9986 GN=NAT10 PE=3 SV=2	GN=NAT10 PE=3 SV=2
RNA cytidine acetyltransferase OS=Oryctolagus cuniculus OX=9986 GN=NAT10 PE=3 SV=2	GN=NAT10 PE=3 SV=2
RNA cytidine acetyltransferase OS=Oryctolagus cuniculus OX=9986 GN=NAT10 PE=3 SV=2	GN=NAT10 PE=3 SV=2
RNA cytidine acetyltransferase OS=Oryctolagus cuniculus OX=9986 GN=NAT10 PE=3 SV=2	GN=NAT10 PE=3 SV=2
RNA cytidine acetyltransferase OS=Oryctolagus cuniculus OX=9986 GN=NAT10 PE=3 SV=2	GN=NAT10 PE=3 SV=2
RNA cytidine acetyltransferase OS=Oryctolagus cuniculus OX=9986 GN=NAT10 PE=3 SV=2	GN=NAT10 PE=3 SV=2
RNA cytidine acetyltransferase OS=Oryctolagus cuniculus OX=9986 GN=NAT10 PE=3 SV=2	GN=NAT10 PE=3 SV=2
RNA cytidine acetyltransferase OS=Oryctolagus cuniculus OX=9986 GN=NAT10 PE=3 SV=2	GN=NAT10 PE=3 SV=2
RNA cytidine acetyltransferase OS=Oryctolagus cuniculus OX=9986 GN=NAT10 PE=3 SV=2	GN=NAT10 PE=3 SV=2
RNA cytidine acetyltransferase OS=Oryctolagus cuniculus OX=9986 GN=NAT10 PE=3 SV=2	GN=NAT10 PE=3 SV=2
RNA cytidine acetyltransferase OS=Oryctolagus cuniculus OX=9986 GN=NAT10 PE=3 SV=2	GN=NAT10 PE=3 SV=2
RNA cytidine acetyltransferase OS=Oryctolagus cuniculus OX=9986 GN=NAT10 PE=3 SV=2	GN=NAT10 PE=3 SV=2
RNA cytidine acetyltransferase OS=Oryctolagus cuniculus OX=9986 GN=NAT10 PE=3 SV=2	GN=NAT10 PE=3 SV=2
RNA cytidine acetyltransferase OS=Oryctolagus cuniculus OX=9986 GN=NAT10 PE=3 SV=2	GN=NAT10 PE=3 SV=2
RNA cytidine acetyltransferase OS=Oryctolagus cuniculus OX=9986 GN=NAT10 PE=3 SV=2	GN=NAT10 PE=3 SV=2
RNA cytidine acetyltransferase OS=Oryctolagus cuniculus OX=9986 GN=NAT10 PE=3 SV=2	GN=NAT10 PE=3 SV=2
RNA cytidine acetyltransferase OS=Oryctolagus cuniculus OX=9986 GN=NAT10 PE=3 SV=2	GN=NAT10 PE=3 SV=2
RNA cytidine acetyltransferase OS=Oryctolagus cuniculus OX=9986 GN=NAT10 PE=3 SV=2	GN=NAT10 PE=3 SV=2
RNA cytidine acetyltransferase OS=Oryctolagus cuniculus OX=9986 GN=NAT10 PE=3 SV=2	GN=NAT10 PE=3 SV=2
RNA cytidine acetyltransferase OS=Oryctolagus cuniculus OX=9986 GN=NAT10 PE=3 SV=2	GN=NAT10 PE=3 SV=2
RNA cytidine acetyltransferase OS=Oryctolagus cuniculus OX=9986 GN=NAT10 PE=3 SV=2	GN=NAT10 PE=3 SV=2
RNA cytidine acetyltransferase OS=Oryctolagus cuniculus OX=9986 GN=NAT10 PE=3 SV=2	GN=NAT10 PE=3 SV=2
RNA cytidine acetyltransferase OS=Oryctolagus cuniculus OX=9986 GN=NAT10 PE=3 SV=2	GN=NAT10 PE=3 SV=2
RNA cytidine acetyltransferase OS=Oryctolagus cuniculus OX=9986 GN=NAT10 PE=3 SV=2	GN=NAT10 PE=3 SV=2
RNA cytidine acetyltransferase OS=Oryctolagus cuniculus OX=9986 GN=NAT10 PE=3 SV=2	GN=NAT10 PE=3 SV=2
RNA cytidine acetyltransferase OS=Oryctolagus cuniculus OX=9986 GN=NAT10 PE=3 SV=2	GN=NAT10 PE=3 SV=2
RNA cytidine acetyltransferase OS=Oryctolagus cuniculus OX=9986 GN=NAT10 PE=3 SV=2	GN=NAT10 PE=3 SV=2
RNA cytidine acetyltransferase OS=Oryctolagus cuniculus OX=9986 GN=NAT10 PE=3 SV=2	GN=NAT10 PE=3 SV=2
RNA cytidine acetyltransferase OS=Oryctolagus cuniculus OX=9986 GN=NAT10 PE=3 SV=2	GN=NAT10 PE=3 SV=2
RNA cytidine acetyltransferase OS=Oryctolagus cuniculus OX=9986 GN=NAT10 PE=3 SV=2	GN=NAT10 PE=3 SV=2
RNA cytidine acetyltransferase OS=Oryctolagus cuniculus OX=9986 GN=NAT10 PE=3 SV=2	GN=NAT10 PE=3 SV=2
RNA cytidine acetyltransferase OS=Oryctolagus cuniculus OX=9986 GN=NAT10 PE=3 SV=2	GN=NAT10 PE=3 SV=2
RNA cytidine acetyltransferase OS=Oryctolagus cuniculus OX=9986 GN=NAT10 PE=3 SV=2	GN=NAT10 PE=3 SV=2
RNA cytidine acetyltransferase OS=Oryctolagus cuniculus OX=9986 GN=NAT10 PE=3 SV=2	GN=NAT10 PE=3 SV=2
RNA cytidine acetyltransferase OS=Oryctolagus cuniculus OX=9986 GN=NAT10 PE=3 SV=2	GN=NAT10 PE=3 SV=2
RNA cytidine acetyltransferase OS=Oryctolagus cuniculus OX=9986 GN=NAT10 PE=3 SV=2	GN=NAT10 PE=3 SV=2
RNA cytidine acetyltransferase OS=Oryctolagus cuniculus OX=9986 GN=NAT10 PE=3 SV=2	GN=NAT10 PE=3 SV=2
RNA cytidine acetyltransferase OS=Oryctolagus cuniculus OX=9986 GN=NAT10 PE=3 SV=2	GN=NAT10 PE=3 SV=2
RNA cytidine acetyltransferase OS=Oryctolagus cuniculus OX=9986 GN=NAT10 PE=3 SV=2	GN=NAT10 PE=3 SV=2
RNA cytidine acetyltransferase OS=Oryctolagus cuniculus OX=9986 GN=NAT10 PE=3 SV=2	GN=NAT10 PE=3 SV=2
RNA cytidine acetyltransferase OS=Oryctolagus cuniculus OX=9986 GN=NAT10 PE=3 SV=2	GN=NAT10 PE=3 SV=2
RNA cytidine acetyltransferase OS=Oryctolagus cuniculus OX=9986 GN=NAT10 PE=3 SV=2	GN=NAT10 PE=3 SV=2
RNA cytidine acetyltransferase OS=Oryctolagus cuniculus OX=9986 GN=NAT10 PE=3 SV=2	GN=NAT10 PE=3 SV=2
RNA cytidine acetyltransferase OS=Oryctolagus cuniculus OX=9986 GN=NAT10 PE=3 SV=2	GN=NAT10 PE=3 SV=2
RNA cytidine acetyltransferase OS=Oryctolagus cuniculus OX=9986 GN=NAT10 PE=3 SV=2	GN=NAT10 PE=3 SV=2
RNA cytidine acetyltransferase OS=Oryctolagus cuniculus OX=9986 GN=NAT10 PE=3 SV=2	GN=NAT10 PE=3 SV=2
RNA cytidine acetyltransferase OS=Oryctolagus cuniculus OX=9986 GN=NAT10 PE=3 SV=2	GN=NAT10 PE=3 SV=2
RNA cytidine acetyltransferase OS=Oryctolagus cuniculus OX=9986 GN=NAT10 PE=3 SV=2	GN=NAT10 PE=3 SV=2
RNA cytidine acetyltransferase OS=Oryctolagus cuniculus OX=9986 GN=NAT10 PE=3 SV=2	GN=NAT10 PE=3 SV=2
RNA cytidine acetyltransferase OS=Oryctolagus cuniculus OX=9986 GN=NAT10 PE=3 SV=2	GN=NAT10 PE=3 SV=2
RNA cytidine acetyltransferase OS=Oryctolagus cuniculus OX=9986 GN=NAT10 PE=3 SV=2	GN=NAT10 PE=3 SV=2
RNA cytidine acetyltransferase OS=Oryctolagus cuniculus OX=9986 GN=NAT10 PE=3 SV=2	GN=NAT10 PE=3 SV=2
RNA cytidine acetyltransferase OS=Oryctolagus cuniculus OX=9986 GN=NAT10 PE=3 SV=2	GN=NAT10 PE=3 SV=2
RNA cytidine acetyltransferase OS=Oryctolagus cuniculus OX=9986 GN=NAT10 PE=3 SV=2	GN=NAT10 PE=3 SV=2
RNA cytidine acetyltransferase OS=Oryctolagus cuniculus OX=9986 GN=NAT10 PE=3 SV=2	GN=NAT10 PE=3 SV=2
RNA cytidine acetyltransferase OS=Oryctolagus cuniculus OX=9986 GN=NAT10 PE=3 SV=2	GN=NAT10 PE=3 SV=2
RNA cytidine acetyltransferase OS=Oryctolagus cuniculus OX=9986 GN=NAT10 PE=3 SV=2	GN=NAT10 PE=3 SV=2
RNA cytidine acetyltransferase OS=Oryctolagus cuniculus OX=9986 GN=NAT10 PE=3 SV=2	GN=NAT10 PE=3 SV=2
RNA cytidine acetyltransferase OS=Oryctolagus cuniculus OX=9986 GN=NAT10 PE=3 SV=2	GN=NAT10 PE=3 SV=2
RNA cytidine acetyltransferase OS=Oryctolagus cuniculus OX=9986 GN=NAT10 PE=3 SV=2	GN=NAT10 PE=3 SV=2
RNA cytidine acetyltransferase OS=Oryctolagus cuniculus OX=9986 GN=NAT10 PE=3 SV=2	GN=NAT10 PE=3 SV=2
RNA cytidine acetyltransferase OS=Oryctolagus cuniculus OX=9986 GN=NAT10 PE=3 SV=2	GN=NAT10 PE=3 SV=2
RNA cytidine acetyltransferase OS=Oryctolagus cuniculus OX=9986 GN=NAT10 PE=3 SV=2	GN=NAT10 PE=3 SV=2
RNA cytidine acetyltransferase OS=Oryctolagus cuniculus OX=9986 GN=NAT10 PE=3 SV=2	GN=NAT10 PE=3 SV=2
RNA cytidine acetyltransferase OS=Oryctolagus cuniculus OX=9986 GN=NAT10 PE=3 SV=2	GN=NAT10 PE=3 SV=2
RNA cytidine acetyltransferase OS=Oryctolagus cuniculus OX=9986 GN=NAT10 PE=3 SV=2	GN=NAT10 PE=3 SV=2
Ankyrin repeat and BTB domain containing 2 OS=Oryctolagus cuniculus OX=9986 GN=ABTB2 PE=4 SV=1	GN=ABTB2 PE=4 SV=1
	#VALUE!
	#VALUE!
	#VALUE!
	#VALUE!
	#VALUE!
	#VALUE!
	#VALUE!
	#VALUE!
	#VALUE!
	#VALUE!
	#VALUE!
	#VALUE!
	#VALUE!
	#VALUE!
	#VALUE!
	#VALUE!
	#VALUE!
	#VALUE!
	#VALUE!
	#VALUE!
	#VALUE!
	#VALUE!
	#VALUE!
	#VALUE!
	#VALUE!
	#VALUE!
	#VALUE!
	#VALUE!
	#VALUE!
	#VALUE!
	#VALUE!
	#VALUE!
	#VALUE!
Hydroxysteroid 17-beta dehydrogenase 12 OS=Oryctolagus cuniculus OX=9986 GN=HSD17B12 PE=3 SV=2	GN=HSD17B12 PE=3 SV=2
	#VALUE!
	#VALUE!
	#VALUE!
	#VALUE!
	#VALUE!
	#VALUE!
	#VALUE!
	#VALUE!
	#VALUE!
	#VALUE!
	#VALUE!
	#VALUE!
	#VALUE!
	#VALUE!
	#VALUE!
	#VALUE!
	#VALUE!
	#VALUE!
	#VALUE!
	#VALUE!
	#VALUE!
	#VALUE!
	#VALUE!
	#VALUE!
	#VALUE!
	#VALUE!
	#VALUE!
	#VALUE!
	#VALUE!
	#VALUE!
	#VALUE!
	#VALUE!
	#VALUE!
	#VALUE!
	#VALUE!
	#VALUE!
	#VALUE!
	#VALUE!
	#VALUE!
	#VALUE!
	#VALUE!
	#VALUE!
	#VALUE!
	#VALUE!
	#VALUE!
	#VALUE!
	#VALUE!
	#VALUE!
	#VALUE!
	#VALUE!
	#VALUE!
	#VALUE!
	#VALUE!
	#VALUE!
	#VALUE!
	#VALUE!
	#VALUE!
	#VALUE!
	#VALUE!
	#VALUE!
PR/SET domain 11 OS=Oryctolagus cuniculus OX=9986 GN=PRDM11 PE=4 SV=3	GN=PRDM11 PE=4 SV=3
PR/SET domain 11 OS=Oryctolagus cuniculus OX=9986 GN=PRDM11 PE=4 SV=3	GN=PRDM11 PE=4 SV=3
PR/SET domain 11 OS=Oryctolagus cuniculus OX=9986 GN=PRDM11 PE=4 SV=3	GN=PRDM11 PE=4 SV=3
PR/SET domain 11 OS=Oryctolagus cuniculus OX=9986 GN=PRDM11 PE=4 SV=3	GN=PRDM11 PE=4 SV=3
PR/SET domain 11 OS=Oryctolagus cuniculus OX=9986 GN=PRDM11 PE=4 SV=3	GN=PRDM11 PE=4 SV=3
PR/SET domain 11 OS=Oryctolagus cuniculus OX=9986 GN=PRDM11 PE=4 SV=3	GN=PRDM11 PE=4 SV=3
PR/SET domain 11 OS=Oryctolagus cuniculus OX=9986 GN=PRDM11 PE=4 SV=3	GN=PRDM11 PE=4 SV=3
PR/SET domain 11 OS=Oryctolagus cuniculus OX=9986 GN=PRDM11 PE=4 SV=3	GN=PRDM11 PE=4 SV=3
PR/SET domain 11 OS=Oryctolagus cuniculus OX=9986 GN=PRDM11 PE=4 SV=3	GN=PRDM11 PE=4 SV=3
PR/SET domain 11 OS=Oryctolagus cuniculus OX=9986 GN=PRDM11 PE=4 SV=3	GN=PRDM11 PE=4 SV=3
PR/SET domain 11 OS=Oryctolagus cuniculus OX=9986 GN=PRDM11 PE=4 SV=3	GN=PRDM11 PE=4 SV=3
PR/SET domain 11 OS=Oryctolagus cuniculus OX=9986 GN=PRDM11 PE=4 SV=3	GN=PRDM11 PE=4 SV=3
PR/SET domain 11 OS=Oryctolagus cuniculus OX=9986 GN=PRDM11 PE=4 SV=3	GN=PRDM11 PE=4 SV=3
PR/SET domain 11 OS=Oryctolagus cuniculus OX=9986 GN=PRDM11 PE=4 SV=3	GN=PRDM11 PE=4 SV=3
PR/SET domain 11 OS=Oryctolagus cuniculus OX=9986 GN=PRDM11 PE=4 SV=3	GN=PRDM11 PE=4 SV=3
PR/SET domain 11 OS=Oryctolagus cuniculus OX=9986 GN=PRDM11 PE=4 SV=3	GN=PRDM11 PE=4 SV=3
PR/SET domain 11 OS=Oryctolagus cuniculus OX=9986 GN=PRDM11 PE=4 SV=3	GN=PRDM11 PE=4 SV=3
PR/SET domain 11 OS=Oryctolagus cuniculus OX=9986 GN=PRDM11 PE=4 SV=3	GN=PRDM11 PE=4 SV=3
PR/SET domain 11 OS=Oryctolagus cuniculus OX=9986 GN=PRDM11 PE=4 SV=3	GN=PRDM11 PE=4 SV=3
PR/SET domain 11 OS=Oryctolagus cuniculus OX=9986 GN=PRDM11 PE=4 SV=3	GN=PRDM11 PE=4 SV=3
PR/SET domain 11 OS=Oryctolagus cuniculus OX=9986 GN=PRDM11 PE=4 SV=3	GN=PRDM11 PE=4 SV=3
PR/SET domain 11 OS=Oryctolagus cuniculus OX=9986 GN=PRDM11 PE=4 SV=3	GN=PRDM11 PE=4 SV=3
PR/SET domain 11 OS=Oryctolagus cuniculus OX=9986 GN=PRDM11 PE=4 SV=3	GN=PRDM11 PE=4 SV=3
PR/SET domain 11 OS=Oryctolagus cuniculus OX=9986 GN=PRDM11 PE=4 SV=3	GN=PRDM11 PE=4 SV=3
PR/SET domain 11 OS=Oryctolagus cuniculus OX=9986 GN=PRDM11 PE=4 SV=3	GN=PRDM11 PE=4 SV=3
PR/SET domain 11 OS=Oryctolagus cuniculus OX=9986 GN=PRDM11 PE=4 SV=3	GN=PRDM11 PE=4 SV=3
PR/SET domain 11 OS=Oryctolagus cuniculus OX=9986 GN=PRDM11 PE=4 SV=3	GN=PRDM11 PE=4 SV=3
PR/SET domain 11 OS=Oryctolagus cuniculus OX=9986 GN=PRDM11 PE=4 SV=3	GN=PRDM11 PE=4 SV=3
PR/SET domain 11 OS=Oryctolagus cuniculus OX=9986 GN=PRDM11 PE=4 SV=3	GN=PRDM11 PE=4 SV=3
PR/SET domain 11 OS=Oryctolagus cuniculus OX=9986 GN=PRDM11 PE=4 SV=3	GN=PRDM11 PE=4 SV=3
PR/SET domain 11 OS=Oryctolagus cuniculus OX=9986 GN=PRDM11 PE=4 SV=3	GN=PRDM11 PE=4 SV=3
PR/SET domain 11 OS=Oryctolagus cuniculus OX=9986 GN=PRDM11 PE=4 SV=3	GN=PRDM11 PE=4 SV=3
PR/SET domain 11 OS=Oryctolagus cuniculus OX=9986 GN=PRDM11 PE=4 SV=3	GN=PRDM11 PE=4 SV=3
PR/SET domain 11 OS=Oryctolagus cuniculus OX=9986 GN=PRDM11 PE=4 SV=3	GN=PRDM11 PE=4 SV=3
PR/SET domain 11 OS=Oryctolagus cuniculus OX=9986 GN=PRDM11 PE=4 SV=3	GN=PRDM11 PE=4 SV=3
PR/SET domain 11 OS=Oryctolagus cuniculus OX=9986 GN=PRDM11 PE=4 SV=3	GN=PRDM11 PE=4 SV=3
PR/SET domain 11 OS=Oryctolagus cuniculus OX=9986 GN=PRDM11 PE=4 SV=3	GN=PRDM11 PE=4 SV=3
PR/SET domain 11 OS=Oryctolagus cuniculus OX=9986 GN=PRDM11 PE=4 SV=3	GN=PRDM11 PE=4 SV=3
PR/SET domain 11 OS=Oryctolagus cuniculus OX=9986 GN=PRDM11 PE=4 SV=3	GN=PRDM11 PE=4 SV=3
Synaptotagmin 13 OS=Oryctolagus cuniculus OX=9986 GN=SYT13 PE=4 SV=3	GN=SYT13 PE=4 SV=3
Autophagy and beclin 1 regulator 1 OS=Oryctolagus cuniculus OX=9986 GN=AMBRA1 PE=4 SV=1	GN=AMBRA1 PE=4 SV=1
	#VALUE!
Olfactory receptor OS=Oryctolagus cuniculus OX=9986 PE=3 SV=2	#VALUE!
Olfactory receptor OS=Oryctolagus cuniculus OX=9986 PE=3 SV=2	#VALUE!
Olfactory receptor OS=Oryctolagus cuniculus OX=9986 PE=3 SV=1	#VALUE!
Olfactory receptor OS=Oryctolagus cuniculus OX=9986 PE=3 SV=2	#VALUE!
Olfactory receptor OS=Oryctolagus cuniculus OX=9986 PE=3 SV=2	#VALUE!
	#VALUE!
	#VALUE!
Olfactory receptor OS=Oryctolagus cuniculus OX=9986 PE=3 SV=1	#VALUE!
Olfactory receptor OS=Oryctolagus cuniculus OX=9986 PE=3 SV=1	#VALUE!
	#VALUE!
	#VALUE!
	#VALUE!
Olfactory receptor OS=Oryctolagus cuniculus OX=9986 PE=3 SV=2	#VALUE!
	#VALUE!
	#VALUE!
Olfactory receptor OS=Oryctolagus cuniculus OX=9986 PE=3 SV=1	#VALUE!
	#VALUE!
D(1B) dopamine receptor OS=Oryctolagus cuniculus OX=9986 GN=DRD5 PE=3 SV=2	GN=DRD5 PE=3 SV=2
	#VALUE!
	#VALUE!
RAB28, member RAS oncogene family OS=Oryctolagus cuniculus OX=9986 GN=RAB28 PE=4 SV=1	GN=RAB28 PE=4 SV=1
	#VALUE!
	#VALUE!
	#VALUE!
	#VALUE!
	#VALUE!
	#VALUE!
Fibroblast growth factor binding protein 1 OS=Oryctolagus cuniculus OX=9986 GN=FGFBP1 PE=3 SV=2	GN=FGFBP1 PE=3 SV=2
Fibroblast growth factor binding protein 1 OS=Oryctolagus cuniculus OX=9986 GN=FGFBP1 PE=3 SV=2	GN=FGFBP1 PE=3 SV=2
	#VALUE!
	#VALUE!
	#VALUE!
	#VALUE!
	#VALUE!
	#VALUE!
	#VALUE!
	#VALUE!
	#VALUE!
	#VALUE!
	#VALUE!
	#VALUE!
	#VALUE!
	#VALUE!
	#VALUE!
	#VALUE!
	#VALUE!
	#VALUE!
	#VALUE!
	#VALUE!
	#VALUE!
	#VALUE!
	#VALUE!
	#VALUE!
	#VALUE!
	#VALUE!
	#VALUE!
	#VALUE!
[truncated: 82,419 more rows]

## Sheet: Sheet2
ECPAS
ECPAS
ECPAS
ECPAS
ECPAS
FKTN
FKTN
FKTN
FKTN
FKTN
FKTN
FKTN
FKTN
FKTN
FKTN
FKTN
FKTN
FKTN
FKTN
FKTN
FKTN
FKTN
GRIN3A
ALDOB
ALDOB
MTAP
TGFBR1
PAX5
PAX5
PAX5
DCAF12
MTAP
RFX3
RFX3
RFX3
RFX3
RFX3
RFX3
RFX3
RFX3
RFX3
RFX3
RFX3
RFX3
RFX3
RFX3
RFX3
RFX3
RFX3
RFX3
RFX3
RFX3
RFX3
RFX3
RFX3
RFX3
RFX3
RFX3
RFX3
RFX3
RFX3
RFX3
RFX3
RFX3
RFX3
RFX3
RFX3
RFX3
RFX3
RFX3
RFX3
RFX3
RFX3
RFX3
RFX3
RFX3
RFX3
RFX3
RFX3
RFX3
RFX3
RFX3
RFX3
RFX3
RFX3
RFX3
RFX3
RFX3
RFX3
RFX3
RFX3
RFX3
RFX3
RFX3
RFX3
RFX3
RFX3
RFX3
RFX3
RFX3
RFX3
RFX3
RFX3
RFX3
RFX3
RFX3
RFX3
RFX3
RFX3
RFX3
RFX3
RFX3
RFX3
RFX3
RFX3
RFX3
RFX3
RFX3
RFX3
RFX3
RFX3
RFX3
RFX3
RFX3
RFX3
RFX3
RFX3
RFX3
RFX3
RFX3
RFX3
RFX3
RFX3
RFX3
RFX3
RFX3
RFX3
RFX3
RFX3
RFX3
RFX3
RFX3
RFX3
RORB
RORB
RORB
CEP78
CEP78
CEP78
TLE4
CENPP
OPCML
OPCML
OPCML
OPCML
OPCML
OPCML
OPCML
NTM
NTM
JHY
DSCAML1
DSCAML1
DSCAML1
PCSK7
PCSK7
SIK3
SIK3
BCO2
BCO2
BCO2
BCO2
BCO2
BCO2
BCO2
BCO2
BCO2
BCO2
BCO2
BCO2
BCO2
BCO2
BCO2
BCO2
BCO2
BCO2
BCO2
BCO2
BCO2
BCO2
BCO2
BCO2
BCO2
BCO2
BCO2
BCO2
BCO2
BCO2
BCO2
BCO2
BCO2
BCO2
BCO2
BCO2
BCO2
BCO2
BCO2
BCO2
BCO2
BCO2
BCO2
BCO2
BCO2
BCO2
BCO2
BCO2
BCO2
BCO2
BCO2
BCO2
BCO2
BCO2
BCO2
BCO2
BCO2
BCO2
BCO2
BCO2
BCO2
BCO2
BCO2
BCO2
BCO2
BCO2
BCO2
BCO2
BCO2
BCO2
BCO2
BCO2
BCO2
BCO2
BCO2
BCO2
BCO2
BCO2
BCO2
BCO2
BCO2
BCO2
BCO2
BCO2
BCO2
BCO2
BCO2
BCO2
BCO2
BCO2
BCO2
BCO2
BCO2
BCO2
BCO2
BCO2
BCO2
BCO2
BCO2
BCO2
BCO2
BCO2
BCO2
BCO2
BCO2
BCO2
BCO2
BCO2
BCO2
BCO2
BCO2
BCO2
BCO2
BCO2
BCO2
BCO2
BCO2
BCO2
BCO2
BCO2
BCO2
BCO2
BCO2
BCO2
BCO2
BCO2
BCO2
BCO2
BCO2
BCO2
BCO2
BCO2
BCO2
BCO2
BCO2
BCO2
BCO2
BCO2
BCO2
BCO2
BCO2
BCO2
BCO2
BCO2
BCO2
BCO2
BCO2
BCO2
BCO2
BCO2
BCO2
BCO2
BCO2
BCO2
BCO2
BCO2
BCO2
BCO2
BCO2
BCO2
BCO2
BCO2
BCO2
BCO2
BCO2
BCO2
BCO2
BCO2
BCO2
BCO2
BCO2
BCO2
BCO2
BCO2
BCO2
BCO2
BCO2
BCO2
BCO2
BCO2
BCO2
BCO2
BCO2
BCO2
BCO2
BCO2
BCO2
BCO2
BCO2
BCO2
BCO2
BCO2
BCO2
BCO2
BCO2
BCO2
BCO2
BCO2
BCO2
BCO2
BCO2
BCO2
BCO2
BCO2
BCO2
BCO2
BCO2
BCO2
BCO2
BCO2
BCO2
BCO2
BCO2
BCO2
BCO2
BCO2
BCO2
BCO2
BCO2
BCO2
BCO2
BCO2
BCO2
BCO2
BCO2
BCO2
BCO2
BCO2
BCO2
BCO2
BCO2
BCO2
BCO2
BCO2
BCO2
BCO2
BCO2
BCO2
BCO2
BCO2
BCO2
BCO2
BCO2
BCO2
BCO2
BCO2
BCO2
BCO2
BCO2
BCO2
BCO2
BCO2
BCO2
BCO2
BCO2
BCO2
BCO2
BCO2
BCO2
BCO2
BCO2
BCO2
BCO2
BCO2
BCO2
BCO2
BCO2
BCO2
BCO2
BCO2
BCO2
BCO2
BCO2
BCO2
BCO2
BCO2
BCO2
BCO2
BCO2
BCO2
BCO2
BCO2
BCO2
BCO2
BCO2
BCO2
BCO2
BCO2
BCO2
BCO2
BCO2
BCO2
BCO2
BCO2
BCO2
BCO2
BCO2
BCO2
BCO2
BCO2
BCO2
BCO2
BCO2
BCO2
BCO2
BCO2
BCO2
BCO2
TIMM8B
NKAPD1
NKAPD1
NKAPD1
NKAPD1
NKAPD1
NKAPD1
NKAPD1
NKAPD1
NKAPD1
NKAPD1
NKAPD1
NKAPD1
C11orf65
GRIA4
PDGFD
PDGFD
PDGFD
DYNC2H1
FAT3
FAT3
FAT3
FAT3
CCDC83
USP35
AQP11
AQP11
AQP11
AQP11
AQP11
MYO7A
MYO7A
C2CD3
OLR140
GALNT18
GALNT18
GALNT18
GALNT18
GALNT18
GALNT18
GALNT18
GALNT18
GALNT18
MICAL2
MICAL2
MICAL2
MICAL2
MICAL2
MICAL2
MICAL2
MICAL2
MICAL2
MICAL2
MICAL2
MICAL2
MICAL2
MICAL2
MICAL2
MICAL2
MICAL2
MICAL2
MICAL2
MICAL2
MICAL2
MICAL2
MICAL2
MICAL2
FAR1
SLC17A6
CAPRIN1
CAPRIN1
CAPRIN1
CAPRIN1
CAPRIN1
CAPRIN1
CAPRIN1
CAPRIN1
CAPRIN1
CAPRIN1
CAPRIN1
CAPRIN1
CAPRIN1
CAPRIN1
CAPRIN1
CAPRIN1
CAPRIN1
CAPRIN1
CAPRIN1
CAPRIN1
CAPRIN1
CAPRIN1
CAPRIN1
CAPRIN1
CAPRIN1
CAPRIN1
NAT10
NAT10
NAT10
NAT10
NAT10
NAT10
NAT10
NAT10
NAT10
NAT10
NAT10
NAT10
NAT10
NAT10
NAT10
NAT10
NAT10
NAT10
NAT10
NAT10
NAT10
NAT10
NAT10
NAT10
NAT10
NAT10
NAT10
NAT10
NAT10
NAT10
NAT10
NAT10
NAT10
NAT10
NAT10
NAT10
NAT10
NAT10
NAT10
NAT10
NAT10
NAT10
NAT10
NAT10
NAT10
NAT10
NAT10
NAT10
NAT10
NAT10
NAT10
NAT10
ABTB2
ABTB2
NAT10
NAT10
ABTB2
ABTB2
NAT10
NAT10
NAT10
NAT10
NAT10
NAT10
NAT10
NAT10
NAT10
NAT10
NAT10
NAT10
NAT10
NAT10
NAT10
NAT10
NAT10
NAT10
NAT10
NAT10
NAT10
NAT10
NAT10
NAT10
NAT10
NAT10
NAT10
NAT10
NAT10
NAT10
NAT10
NAT10
NAT10
NAT10
NAT10
NAT10
NAT10
NAT10
NAT10
NAT10
ABTB2
ABTB2
ABTB2
NAT10
NAT10
NAT10
NAT10
NAT10
NAT10
NAT10
NAT10
NAT10
NAT10
NAT10
NAT10
NAT10
NAT10
NAT10
NAT10
NAT10
NAT10
NAT10
NAT10
NAT10
NAT10
NAT10
NAT10
NAT10
NAT10
NAT10
NAT10
NAT10
NAT10
NAT10
NAT10
NAT10
NAT10
NAT10
NAT10
NAT10
NAT10
NAT10
NAT10
NAT10
NAT10
NAT10
NAT10
NAT10
NAT10
NAT10
NAT10
NAT10
NAT10
NAT10
NAT10
NAT10
NAT10
NAT10
NAT10
NAT10
NAT10
NAT10
NAT10
NAT10
NAT10
NAT10
NAT10
NAT10
NAT10
NAT10
NAT10
NAT10
NAT10
NAT10
NAT10
NAT10
NAT10
NAT10
NAT10
NAT10
NAT10
NAT10
NAT10
NAT10
NAT10
NAT10
NAT10
NAT10
ABTB2
HSD17B12
PRDM11
PRDM11
PRDM11
PRDM11
PRDM11
PRDM11
PRDM11
PRDM11
PRDM11
PRDM11
PRDM11
PRDM11
PRDM11
PRDM11
PRDM11
PRDM11
PRDM11
PRDM11
PRDM11
PRDM11
PRDM11
PRDM11
PRDM11
PRDM11
PRDM11
PRDM11
PRDM11
PRDM11
PRDM11
PRDM11
PRDM11
PRDM11
PRDM11
PRDM11
PRDM11
PRDM11
PRDM11
PRDM11
PRDM11
SYT13
AMBRA1
DRD5
RAB28
FGFBP1
FGFBP1
PROM1
PROM1
PROM1
PROM1
PROM1
PROM1
PROM1
PROM1
PROM1
PROM1
PROM1
PROM1
PROM1
PROM1
PROM1
PROM1
PROM1
PROM1
PROM1
PROM1
PROM1
PROM1
PROM1
PROM1
PROM1
PROM1
PROM1
PROM1
PROM1
PROM1
PROM1
PROM1
PROM1
PROM1
PROM1
PROM1
PROM1
PROM1
PROM1
PROM1
PROM1
PROM1
PROM1
PROM1
PROM1
PROM1
PROM1
PROM1
PROM1
PROM1
PROM1
PROM1
PROM1
PROM1
PROM1
PROM1
PROM1
PROM1
PROM1
PROM1
PROM1
PROM1
PROM1
PROM1
PROM1
PROM1
PROM1
PROM1
PROM1
PROM1
PROM1
PROM1
PROM1
PROM1
PROM1
PROM1
PROM1
PROM1
PROM1
PROM1
PROM1
PROM1
PROM1
PROM1
PROM1
PROM1
PROM1
PROM1
PROM1
PROM1
PROM1
PROM1
PROM1
PROM1
PROM1
PROM1
PROM1
PROM1
PROM1
PROM1
PROM1
PROM1
LDB2
LDB2
LDB2
LDB2
LDB2
LDB2
LDB2
LDB2
LDB2
LDB2
LDB2
LDB2
LDB2
LDB2
LDB2
LDB2
LDB2
LDB2
LDB2
LDB2
LDB2
LDB2
LDB2
LDB2
LDB2
LDB2
LDB2
LDB2
LDB2
LDB2
LDB2
LDB2
LDB2
LDB2
LDB2
LDB2
LDB2
LDB2
LDB2
LDB2
LDB2
LDB2
LDB2
LDB2
LDB2
LDB2
LDB2
LDB2
LDB2
LDB2
LDB2
LDB2
LDB2
LDB2
LDB2
LDB2
LDB2
LDB2
LDB2
LDB2
LDB2
LDB2
LDB2
LDB2
LDB2
LDB2
LDB2
LDB2
LDB2
LDB2
LDB2
LDB2
LDB2
LDB2
LDB2
LDB2
LDB2
LDB2
LDB2
LDB2
LDB2
LDB2
LDB2
LDB2
LDB2
LDB2
LDB2
LDB2
LDB2
LDB2
LDB2
LDB2
LDB2
LDB2
LDB2
LDB2
LDB2
LDB2
LDB2
LDB2
LDB2
LDB2
LDB2
LDB2
LDB2
LDB2
LDB2
LDB2
LDB2
LDB2
LDB2
LDB2
LDB2
LDB2
LDB2
LDB2
LDB2
LDB2
LDB2
LDB2
LDB2
LDB2
LDB2
LDB2
LDB2
LDB2
LDB2
LDB2
LDB2
LDB2
LDB2
LDB2
LDB2
LDB2
LDB2
LDB2
LDB2
LDB2
LDB2
LDB2
LDB2
LDB2
LDB2
LDB2
LDB2
LDB2
LDB2
LDB2
LDB2
LDB2
LDB2
LDB2
LDB2
LDB2
LDB2
LDB2
LDB2
LDB2
LDB2
LDB2
LDB2
LDB2
LDB2
LDB2
LDB2
LDB2
LDB2
LDB2
LDB2
LDB2
LDB2
LDB2
LDB2
LDB2
LDB2
LDB2
LDB2
LDB2
LDB2
LDB2
LDB2
LDB2
LDB2
LDB2
LDB2
LDB2
LDB2
LDB2
LDB2
LDB2
LDB2
LDB2
LDB2
LDB2
LDB2
LDB2
LDB2
LDB2
LDB2
LDB2
LDB2
LDB2
LDB2
LDB2
LDB2
LDB2
LDB2
LDB2
LDB2
LDB2
LDB2
LDB2
LDB2
LDB2
LDB2
LDB2
LDB2
LDB2
LDB2
LDB2
LDB2
LDB2
LDB2
LDB2
LDB2
LDB2
LDB2
LDB2
LDB2
LDB2
LDB2
LDB2
LDB2
LDB2
LDB2
LDB2
LDB2
LDB2
LDB2
LDB2
LDB2
LDB2
LDB2
LDB2
LDB2
LDB2
LDB2
LDB2
LDB2
LDB2
LDB2
LDB2
LDB2
LDB2
LDB2
LDB2
LDB2
LDB2
LDB2
LDB2
LDB2
LDB2
LDB2
LDB2
LDB2
LDB2
LDB2
LDB2
LDB2
LDB2
LDB2
LDB2
LDB2
LDB2
LDB2
LDB2
LDB2
LDB2
LDB2
LDB2
LDB2
LDB2
LDB2
LDB2
LDB2
LDB2
LDB2
LDB2
LDB2
LDB2
LDB2
LDB2
LDB2
LDB2
LDB2
LDB2
LDB2
LDB2
LDB2
LDB2
LDB2
LDB2
LDB2
LDB2
LDB2
LDB2
LDB2
LDB2
LDB2
LDB2
LDB2
LDB2
LDB2
LDB2
LDB2
LDB2
LDB2
LDB2
LDB2
LDB2
LDB2
LDB2
LDB2
LDB2
LDB2
LDB2
LDB2
LDB2
LDB2
LDB2
LDB2
LDB2
LDB2
LDB2
LDB2
LDB2
LDB2
LDB2
LDB2
LDB2
LDB2
LDB2
LDB2
LDB2
LDB2
DTHD1
ATP8A1
ATP8A1
ATP8A1
ATP8A1
ATP8A1
ATP8A1
ATP10D
CORIN
CORIN
CORIN
CORIN
CORIN
CORIN
TXK
TXK
ELP3
PALLD
GALNTL6
HPGD
CDKN2AIP
CDKN2AIP
CASP3
CASP3
CENPU
CENPU
CENPU
FAT1
FAT1
FAT1
ASAH1
ASAH1
PCM1
PCM1
FGL1
MTUS1
MTUS1
MTUS1
MTUS1
MTUS1
MTUS1
MTUS1
MTUS1
MTUS1
MTUS1
MTUS1
MTUS1
MTUS1
MTUS1
MTUS1
MTUS1
MTUS1
MTUS1
MTUS1
MTUS1
MTUS1
MTUS1
MTUS1
MTUS1
MTUS1
MTUS1
MTUS1
MTUS1
MTUS1
MTUS1
MTUS1
MTUS1
MTUS1
MTUS1
MTUS1
MTUS1
MTUS1
PDGFRL
MTMR7
CNOT7
ZDHHC2
MSR1
TUSC3
TUSC3
TUSC3
TUSC3
TUSC3
TUSC3
NRG1
ST6GAL2
ST6GAL2
ST6GAL2
ST6GAL2
ST6GAL2
C2orf92
C2orf92
KANSL3
CIAO1
KCNIP3
DNAH6
CTNNA2
CTNNA2
CTNNA2
CTNNA2
LRRTM4
LRRTM4
LRRTM4
EXOC6B
EXOC6B
RAB1A
RAB1A
RAB1A
RAB1A
RAB1A
RAB1A
RAB1A
RAB1A
RAB1A
RAB1A
RAB1A
RAB1A
RAB1A
RAB1A
RAB1A
RAB1A
RAB1A
RAB1A
RAB1A
RAB1A
RAB1A
RAB1A
RAB1A
RAB1A
RAB1A
RAB1A
RAB1A
RAB1A
RAB1A
RAB1A
RAB1A
RAB1A
RAB1A
RAB1A
RAB1A
RAB1A
RAB1A
RAB1A
RAB1A
RAB1A
RAB1A
RAB1A
RAB1A
RAB1A
RAB1A
RAB1A
RAB1A
RAB1A
RAB1A
RAB1A
RAB1A
RAB1A
RAB1A
RAB1A
RAB1A
RAB1A
RAB1A
RAB1A
RAB1A
RAB1A
RAB1A
CEP68
CEP68
CEP68
CEP68
CEP68
CEP68
CEP68
CEP68
CEP68
CEP68
CEP68
CEP68
CEP68
CEP68
CEP68
CEP68
CEP68
CEP68
CEP68
CEP68
CEP68
CEP68
CEP68
CEP68
CEP68
CEP68
CEP68
CEP68
CEP68
CEP68
CEP68
CEP68
CEP68
CEP68
CEP68
CEP68
CEP68
CEP68
CEP68
CEP68
CEP68
CEP68
CEP68
CEP68
CEP68
CEP68
EML6
EML6
EML6
FSHR
QPCT
QPCT
QPCT
NTSR2
NTSR2
LPIN1
LPIN1
LPIN1
LPIN1
LPIN1
LPIN1
LPIN1
LPIN1
LPIN1
LPIN1
LPIN1
NBAS
DTWD2
DTWD2
DTWD2
DTWD2
DTWD2
DMXL1
DMXL1
DMXL1
DMXL1
DMXL1
DMXL1
DMXL1
DMXL1
DMXL1
DMXL1
DMXL1
DMXL1
DMXL1
DMXL1
DMXL1
DMXL1
DMXL1
DMXL1
DMXL1
DMXL1
DMXL1
DMXL1
DMXL1
DMXL1
DMXL1
DMXL1
DMXL1
DMXL1
DMXL1
DMXL1
DMXL1
DMXL1
DMXL1
DMXL1
DMXL1
DMXL1
DMXL1
DMXL1
DMXL1
DMXL1
DMXL1
DMXL1
DMXL1
DMXL1
DMXL1
DMXL1
DMXL1
DMXL1
DMXL1
DMXL1
DMXL1
DMXL1
DMXL1
DMXL1
DMXL1
DMXL1
DMXL1
DMXL1
DMXL1
DMXL1
DMXL1
DMXL1
DMXL1
DMXL1
DMXL1
DMXL1
DMXL1
DMXL1
DMXL1
DMXL1
DMXL1
DMXL1
DMXL1
DMXL1
DMXL1
DMXL1
DMXL1
DMXL1
DMXL1
DMXL1
DMXL1
DMXL1
DMXL1
DMXL1
DMXL1
DMXL1
DMXL1
DMXL1
DMXL1
DMXL1
DMXL1
DMXL1
DMXL1
DMXL1
DMXL1
DMXL1
DMXL1
DMXL1
DMXL1
DMXL1
DMXL1
DMXL1
DMXL1
DMXL1
DMXL1
DMXL1
DMXL1
DMXL1
DMXL1
DMXL1
DMXL1
DMXL1
DMXL1
DMXL1
DMXL1
DMXL1
DMXL1
DMXL1
DMXL1
DMXL1
DMXL1
DMXL1
DMXL1
DMXL1
DMXL1
DMXL1
DMXL1
DMXL1
DMXL1
DMXL1
DMXL1
DMXL1
DMXL1
DMXL1
DMXL1
DMXL1
DMXL1
DMXL1
DMXL1
DMXL1
DMXL1
DMXL1
DMXL1
DMXL1
DMXL1
DMXL1
DMXL1
DMXL1
DMXL1
DMXL1
DMXL1
DMXL1
DMXL1
DMXL1
DMXL1
DMXL1
DMXL1
DMXL1
DMXL1
DMXL1
DMXL1
DMXL1
DMXL1
DMXL1
DMXL1
DMXL1
DMXL1
DMXL1
DMXL1
DMXL1
DMXL1
DMXL1
DMXL1
DMXL1
DMXL1
DMXL1
DMXL1
DMXL1
DMXL1
DMXL1
DMXL1
DMXL1
DMXL1
DMXL1
DMXL1
DMXL1
DMXL1
DMXL1
DMXL1
DMXL1
DMXL1
DMXL1
DMXL1
DMXL1
DMXL1
DMXL1
DMXL1
DMXL1
DMXL1
DMXL1
DMXL1
DMXL1
DMXL1
DMXL1
DMXL1
DMXL1
DMXL1
DMXL1
DMXL1
DMXL1
DMXL1
DMXL1
DMXL1
DMXL1
DMXL1
DMXL1
DMXL1
DMXL1
DMXL1
DMXL1
DMXL1
DMXL1
DMXL1
DMXL1
DMXL1
DMXL1
DMXL1
DMXL1
DMXL1
DMXL1
DMXL1
DMXL1
DMXL1
DMXL1
DMXL1
DMXL1
DMXL1
DMXL1
DMXL1
DMXL1
DMXL1
DMXL1
DMXL1
DMXL1
DMXL1
DMXL1
DMXL1
DMXL1
DMXL1
DMXL1
DMXL1
DMXL1
DMXL1
DMXL1
DMXL1
DMXL1
DMXL1
DMXL1
DMXL1
DMXL1
DMXL1
DMXL1
DMXL1
DMXL1
DMXL1
DMXL1
DMXL1
DMXL1
DMXL1
DMXL1
DMXL1
DMXL1
DMXL1
DMXL1
DMXL1
DMXL1
DMXL1
DMXL1
DMXL1
DMXL1
DMXL1
DMXL1
DMXL1
DMXL1
DMXL1
DMXL1
DMXL1
DMXL1
DMXL1
DMXL1
DMXL1
DMXL1
DMXL1
DMXL1
DMXL1
DMXL1
DMXL1
DMXL1
DMXL1
DMXL1
DMXL1
DMXL1
DMXL1
DMXL1
DMXL1
DMXL1
DMXL1
DMXL1
DMXL1
DMXL1
DMXL1
DMXL1
DMXL1
DMXL1
DMXL1
DMXL1
DMXL1
DMXL1
DMXL1
DMXL1
DMXL1
DMXL1
SNX2
PHAX
ADAMTS19
CDKL3
CDKL3
CDKL3
CDKN2AIPNL
CDKN2AIPNL
JADE2
JADE2
JADE2
JADE2
JADE2
JADE2
SMAD5
PCDHGA4
ARAP3
ARAP3
PPARGC1B
CSF1R
SGCD
SGCD
SGCD
SGCD
SGCD
SGCD
SGCD
SGCD
SGCD
SGCD
SGCD
SGCD
SGCD
SGCD
SGCD
SGCD
SGCD
SGCD
SGCD
SGCD
SGCD
SGCD
SGCD
SGCD
SGCD
SGCD
SGCD
SGCD
SGCD
SGCD
SGCD
SGCD
SGCD
SGCD
SGCD
SGCD
SGCD
SGCD
SGCD
SGCD
SGCD
SGCD
SGCD
SGCD
SGCD
SGCD
SGCD
SGCD
SGCD
SGCD
SGCD
SGCD
SGCD
SGCD
SGCD
SGCD
SGCD
SGCD
SGCD
SGCD
SGCD
SGCD
SGCD
SGCD
SGCD
SGCD
SGCD
SGCD
SGCD
SGCD
SGCD
SGCD
SGCD
SGCD
SGCD
SGCD
SGCD
SGCD
SGCD
SGCD
SGCD
SGCD
SGCD
SGCD
SGCD
SGCD
SGCD
SGCD
SGCD
SGCD
SGCD
SGCD
SGCD
SGCD
SGCD
SGCD
SGCD
SGCD
SGCD
SGCD
SGCD
SGCD
SGCD
SGCD
SGCD
SGCD
SGCD
SGCD
SGCD
SGCD
SGCD
SGCD
SGCD
SGCD
SGCD
SGCD
SGCD
SGCD
SGCD
SGCD
SGCD
SGCD
SGCD
SGCD
SGCD
SGCD
SGCD
SGCD
SGCD
SGCD
SGCD
SGCD
SGCD
SGCD
SGCD
SGCD
SGCD
SGCD
SGCD
SGCD
SGCD
SGCD
SGCD
SGCD
SGCD
SGCD
SGCD
SGCD
SGCD
SGCD
SGCD
SGCD
SGCD
SGCD
SGCD
SGCD
SGCD
SGCD
SGCD
SGCD
SGCD
SGCD
SGCD
SGCD
SGCD
SGCD
SGCD
SGCD
SGCD
SGCD
[truncated: 22,019 more rows]
